# Supplementary material for: Tracing the Invasion of Takecallis nigroantennatus (Hemiptera, Aphididae) on Cold-Hardy Bamboo Fargesia Using Mitochondrial COI Data
Source: Int J Mol Sci. 2025 Sep 4;26(17):8608. doi: 10.3390/ijms26178608 (PMC12428861; doi:10.3390/ijms26178608)
Supplement: Supplementary file 1 [file ijms-26-08608-s001.zip]

Archive with 4 entries (4 files):
- Supplementary material Figure S1.pdf
- Supplementary material Legends.pdf
- Supplementary Material Table S5.pdf
- Supplementary material Tables S1-S4.xlsx
