# Supplementary material for: Tracing the Invasion of Takecallis nigroantennatus (Hemiptera, Aphididae) on Cold-Hardy Bamboo Fargesia Using Mitochondrial COI Data
Source: Int J Mol Sci. 2025 Sep 4;26(17):8608. doi: 10.3390/ijms26178608 (PMC12428861; doi:10.3390/ijms26178608)
Supplement: Supplementary file 1 [file ijms-26-08608-s001.zip › Supplementary material Tables S1-S4.xlsx]

## Sheet: Table S1
No. sequences	225
length	560
total number of sites (excluding sites with gaps/missing data)	531
sites with alignment gaps or missing data	29
invariable sites	396
variable sites	135
singleton variable sites	22
parsimony informative sites	113
% GC content	0.253
Tracing the invasion of Takecallis nigroantennatus (Hemiptera, Aphididae) on cold-hardy bamboo Fargesia using mitochondrial COI data.
Karina Wieczorek, Dominik Chłond, Roma Durak, Matt Elliot, Anders Endrestøl, Jos Van der Palen, Beata Borowiak-Sobkowiak, Natalia Sawka-Gądek
Supplementary Material Table S1: Alignment statistic

## Sheet: Table S2
	Takecallis_nigroantennatus_BE1-1	Takecallis_nigroantennatus_BE1-3	Takecallis_nigroantennatus_BE1-4	Takecallis_nigroantennatus_BE1-5	Takecallis_nigroantennatus_BE1-6	Takecallis_nigroantennatus_DE1-4	Takecallis_nigroantennatus_DE1-5	Takecallis_nigroantennatus_DE1-6	Takecallis_nigroantennatus_DE1-10	Takecallis_nigroantennatus_NL1-1	Takecallis_nigroantennatus_NL1-2	Takecallis_nigroantennatus_NL1-3	Takecallis_nigroantennatus_NL1-6	Takecallis_nigroantennatus_NL1-7	Takecallis_nigroantennatus_NL1-8	Takecallis_nigroantennatus_NL1-9	Takecallis_nigroantennatus_NL1-10	Takecallis_nigroantennatus_NO1-4	Takecallis_nigroantennatus_NO1-5	Takecallis_nigroantennatus_NO1-6	Takecallis_nigroantennatus_NO1-7	Takecallis_nigroantennatus_UK2-3	Takecallis_nigroantennatus_BE1-2	Takecallis_nigroantennatus_DE2-1	Takecallis_nigroantennatus_DE2-4	Takecallis_nigroantennatus_NL2-1	Takecallis_nigroantennatus_NL2-2	Takecallis_nigroantennatus_NL2-3	Takecallis_nigroantennatus_NO1-1	Takecallis_nigroantennatus_NO3-1	Takecallis_nigroantennatus_NO3-3	Takecallis_nigroantennatus_NO3-8	Takecallis_nigroantennatus_NO3-9	Takecallis_nigroantennatus_NO3-10	Takecallis_nigroantennatus_UK1-3	Takecallis_nigroantennatus_UK1-9	Takecallis_nigroantennatus_UK2-2	Takecallis_nigroantennatus_UK2-5	Takecallis_nigroantennatus_UK2-10	Takecallis_nigroantennatus_DE1-1	Takecallis_nigroantennatus_DE1-2	Takecallis_nigroantennatus_DE2-2	Takecallis_nigroantennatus_DE2-3	Takecallis_nigroantennatus_DE2-5	Takecallis_nigroantennatus_NO1-3	Takecallis_nigroantennatus_UK1-2	Takecallis_nigroantennatus_NO1-8	Takecallis_nigroantennatus_NO2-2	Takecallis_nigroantennatus_NO2-8
Takecallis_nigroantennatus_BE1-1		0	0	0	0	0	0	0	0	0	0	0	0	0	0	0	0	0	0	0	0	0	0	0	0	0	0	0	0	0	0	0	0	0	0	0	0	0	0	0	0	0	0	0	0	0	0	0	0
Takecallis_nigroantennatus_BE1-3	0		0	0	0	0	0	0	0	0	0	0	0	0	0	0	0	0	0	0	0	0	0	0	0	0	0	0	0	0	0	0	0	0	0	0	0	0	0	0	0	0	0	0	0	0	0	0	0
Takecallis_nigroantennatus_BE1-4	0	0		0	0	0	0	0	0	0	0	0	0	0	0	0	0	0	0	0	0	0	0	0	0	0	0	0	0	0	0	0	0	0	0	0	0	0	0	0	0	0	0	0	0	0	0	0	0
Takecallis_nigroantennatus_BE1-5	0	0	0		0	0	0	0	0	0	0	0	0	0	0	0	0	0	0	0	0	0	0	0	0	0	0	0	0	0	0	0	0	0	0	0	0	0	0	0	0	0	0	0	0	0	0	0	0
Takecallis_nigroantennatus_BE1-6	0	0	0	0		0	0	0	0	0	0	0	0	0	0	0	0	0	0	0	0	0	0	0	0	0	0	0	0	0	0	0	0	0	0	0	0	0	0	0	0	0	0	0	0	0	0	0	0
Takecallis_nigroantennatus_DE1-4	0	0	0	0	0		0	0	0	0	0	0	0	0	0	0	0	0	0	0	0	0	0	0	0	0	0	0	0	0	0	0	0	0	0	0	0	0	0	0	0	0	0	0	0	0	0	0	0
Takecallis_nigroantennatus_DE1-5	0	0	0	0	0	0		0	0	0	0	0	0	0	0	0	0	0	0	0	0	0	0	0	0	0	0	0	0	0	0	0	0	0	0	0	0	0	0	0	0	0	0	0	0	0	0	0	0
Takecallis_nigroantennatus_DE1-6	0	0	0	0	0	0	0		0	0	0	0	0	0	0	0	0	0	0	0	0	0	0	0	0	0	0	0	0	0	0	0	0	0	0	0	0	0	0	0	0	0	0	0	0	0	0	0	0
Takecallis_nigroantennatus_DE1-10	0	0	0	0	0	0	0	0		0	0	0	0	0	0	0	0	0	0	0	0	0	0	0	0	0	0	0	0	0	0	0	0	0	0	0	0	0	0	0	0	0	0	0	0	0	0	0	0
Takecallis_nigroantennatus_NL1-1	0	0	0	0	0	0	0	0	0		0	0	0	0	0	0	0	0	0	0	0	0	0	0	0	0	0	0	0	0	0	0	0	0	0	0	0	0	0	0	0	0	0	0	0	0	0	0	0
Takecallis_nigroantennatus_NL1-2	0	0	0	0	0	0	0	0	0	0		0	0	0	0	0	0	0	0	0	0	0	0	0	0	0	0	0	0	0	0	0	0	0	0	0	0	0	0	0	0	0	0	0	0	0	0	0	0
Takecallis_nigroantennatus_NL1-3	0	0	0	0	0	0	0	0	0	0	0		0	0	0	0	0	0	0	0	0	0	0	0	0	0	0	0	0	0	0	0	0	0	0	0	0	0	0	0	0	0	0	0	0	0	0	0	0
Takecallis_nigroantennatus_NL1-6	0	0	0	0	0	0	0	0	0	0	0	0		0	0	0	0	0	0	0	0	0	0	0	0	0	0	0	0	0	0	0	0	0	0	0	0	0	0	0	0	0	0	0	0	0	0	0	0
Takecallis_nigroantennatus_NL1-7	0	0	0	0	0	0	0	0	0	0	0	0	0		0	0	0	0	0	0	0	0	0	0	0	0	0	0	0	0	0	0	0	0	0	0	0	0	0	0	0	0	0	0	0	0	0	0	0
Takecallis_nigroantennatus_NL1-8	0	0	0	0	0	0	0	0	0	0	0	0	0	0		0	0	0	0	0	0	0	0	0	0	0	0	0	0	0	0	0	0	0	0	0	0	0	0	0	0	0	0	0	0	0	0	0	0
Takecallis_nigroantennatus_NL1-9	0	0	0	0	0	0	0	0	0	0	0	0	0	0	0		0	0	0	0	0	0	0	0	0	0	0	0	0	0	0	0	0	0	0	0	0	0	0	0	0	0	0	0	0	0	0	0	0
Takecallis_nigroantennatus_NL1-10	0	0	0	0	0	0	0	0	0	0	0	0	0	0	0	0		0	0	0	0	0	0	0	0	0	0	0	0	0	0	0	0	0	0	0	0	0	0	0	0	0	0	0	0	0	0	0	0
Takecallis_nigroantennatus_NO1-4	0	0	0	0	0	0	0	0	0	0	0	0	0	0	0	0	0		0	0	0	0	0	0	0	0	0	0	0	0	0	0	0	0	0	0	0	0	0	0	0	0	0	0	0	0	0	0	0
Takecallis_nigroantennatus_NO1-5	0	0	0	0	0	0	0	0	0	0	0	0	0	0	0	0	0	0		0	0	0	0	0	0	0	0	0	0	0	0	0	0	0	0	0	0	0	0	0	0	0	0	0	0	0	0	0	0
Takecallis_nigroantennatus_NO1-6	0	0	0	0	0	0	0	0	0	0	0	0	0	0	0	0	0	0	0		0	0	0	0	0	0	0	0	0	0	0	0	0	0	0	0	0	0	0	0	0	0	0	0	0	0	0	0	0
Takecallis_nigroantennatus_NO1-7	0	0	0	0	0	0	0	0	0	0	0	0	0	0	0	0	0	0	0	0		0	0	0	0	0	0	0	0	0	0	0	0	0	0	0	0	0	0	0	0	0	0	0	0	0	0	0	0
Takecallis_nigroantennatus_UK2-3	0	0	0	0	0	0	0	0	0	0	0	0	0	0	0	0	0	0	0	0	0		0	0	0	0	0	0	0	0	0	0	0	0	0	0	0	0	0	0	0	0	0	0	0	0	0	0	0
Takecallis_nigroantennatus_BE1-2	0	0	0	0	0	0	0	0	0	0	0	0	0	0	0	0	0	0	0	0	0	0		0	0	0	0	0	0	0	0	0	0	0	0	0	0	0	0	0	0	0	0	0	0	0	0	0	0
Takecallis_nigroantennatus_DE2-1	0	0	0	0	0	0	0	0	0	0	0	0	0	0	0	0	0	0	0	0	0	0	0		0	0	0	0	0	0	0	0	0	0	0	0	0	0	0	0	0	0	0	0	0	0	0	0	0
Takecallis_nigroantennatus_DE2-4	0	0	0	0	0	0	0	0	0	0	0	0	0	0	0	0	0	0	0	0	0	0	0	0		0	0	0	0	0	0	0	0	0	0	0	0	0	0	0	0	0	0	0	0	0	0	0	0
Takecallis_nigroantennatus_NL2-1	0	0	0	0	0	0	0	0	0	0	0	0	0	0	0	0	0	0	0	0	0	0	0	0	0		0	0	0	0	0	0	0	0	0	0	0	0	0	0	0	0	0	0	0	0	0	0	0
Takecallis_nigroantennatus_NL2-2	0	0	0	0	0	0	0	0	0	0	0	0	0	0	0	0	0	0	0	0	0	0	0	0	0	0		0	0	0	0	0	0	0	0	0	0	0	0	0	0	0	0	0	0	0	0	0	0
Takecallis_nigroantennatus_NL2-3	0	0	0	0	0	0	0	0	0	0	0	0	0	0	0	0	0	0	0	0	0	0	0	0	0	0	0		0	0	0	0	0	0	0	0	0	0	0	0	0	0	0	0	0	0	0	0	0
Takecallis_nigroantennatus_NO1-1	0	0	0	0	0	0	0	0	0	0	0	0	0	0	0	0	0	0	0	0	0	0	0	0	0	0	0	0		0	0	0	0	0	0	0	0	0	0	0	0	0	0	0	0	0	0	0	0
Takecallis_nigroantennatus_NO3-1	0	0	0	0	0	0	0	0	0	0	0	0	0	0	0	0	0	0	0	0	0	0	0	0	0	0	0	0	0		0	0	0	0	0	0	0	0	0	0	0	0	0	0	0	0	0	0	0
Takecallis_nigroantennatus_NO3-3	0	0	0	0	0	0	0	0	0	0	0	0	0	0	0	0	0	0	0	0	0	0	0	0	0	0	0	0	0	0		0	0	0	0	0	0	0	0	0	0	0	0	0	0	0	0	0	0
Takecallis_nigroantennatus_NO3-8	0	0	0	0	0	0	0	0	0	0	0	0	0	0	0	0	0	0	0	0	0	0	0	0	0	0	0	0	0	0	0		0	0	0	0	0	0	0	0	0	0	0	0	0	0	0	0	0
Takecallis_nigroantennatus_NO3-9	0	0	0	0	0	0	0	0	0	0	0	0	0	0	0	0	0	0	0	0	0	0	0	0	0	0	0	0	0	0	0	0		0	0	0	0	0	0	0	0	0	0	0	0	0	0	0	0
Takecallis_nigroantennatus_NO3-10	0	0	0	0	0	0	0	0	0	0	0	0	0	0	0	0	0	0	0	0	0	0	0	0	0	0	0	0	0	0	0	0	0		0	0	0	0	0	0	0	0	0	0	0	0	0	0	0
Takecallis_nigroantennatus_UK1-3	0	0	0	0	0	0	0	0	0	0	0	0	0	0	0	0	0	0	0	0	0	0	0	0	0	0	0	0	0	0	0	0	0	0		0	0	0	0	0	0	0	0	0	0	0	0	0	0
Takecallis_nigroantennatus_UK1-9	0	0	0	0	0	0	0	0	0	0	0	0	0	0	0	0	0	0	0	0	0	0	0	0	0	0	0	0	0	0	0	0	0	0	0		0	0	0	0	0	0	0	0	0	0	0	0	0
Takecallis_nigroantennatus_UK2-2	0	0	0	0	0	0	0	0	0	0	0	0	0	0	0	0	0	0	0	0	0	0	0	0	0	0	0	0	0	0	0	0	0	0	0	0		0	0	0	0	0	0	0	0	0	0	0	0
Takecallis_nigroantennatus_UK2-5	0	0	0	0	0	0	0	0	0	0	0	0	0	0	0	0	0	0	0	0	0	0	0	0	0	0	0	0	0	0	0	0	0	0	0	0	0		0	0	0	0	0	0	0	0	0	0	0
Takecallis_nigroantennatus_UK2-10	0	0	0	0	0	0	0	0	0	0	0	0	0	0	0	0	0	0	0	0	0	0	0	0	0	0	0	0	0	0	0	0	0	0	0	0	0	0		0	0	0	0	0	0	0	0	0	0
Takecallis_nigroantennatus_DE1-1	0	0	0	0	0	0	0	0	0	0	0	0	0	0	0	0	0	0	0	0	0	0	0	0	0	0	0	0	0	0	0	0	0	0	0	0	0	0	0		0	0	0	0	0	0	0	0	0
Takecallis_nigroantennatus_DE1-2	0	0	0	0	0	0	0	0	0	0	0	0	0	0	0	0	0	0	0	0	0	0	0	0	0	0	0	0	0	0	0	0	0	0	0	0	0	0	0	0		0	0	0	0	0	0	0	0
Takecallis_nigroantennatus_DE2-2	0	0	0	0	0	0	0	0	0	0	0	0	0	0	0	0	0	0	0	0	0	0	0	0	0	0	0	0	0	0	0	0	0	0	0	0	0	0	0	0	0		0	0	0	0	0	0	0
Takecallis_nigroantennatus_DE2-3	0	0	0	0	0	0	0	0	0	0	0	0	0	0	0	0	0	0	0	0	0	0	0	0	0	0	0	0	0	0	0	0	0	0	0	0	0	0	0	0	0	0		0	0	0	0	0	0
Takecallis_nigroantennatus_DE2-5	0	0	0	0	0	0	0	0	0	0	0	0	0	0	0	0	0	0	0	0	0	0	0	0	0	0	0	0	0	0	0	0	0	0	0	0	0	0	0	0	0	0	0		0	0	0	0	0
Takecallis_nigroantennatus_NO1-3	0	0	0	0	0	0	0	0	0	0	0	0	0	0	0	0	0	0	0	0	0	0	0	0	0	0	0	0	0	0	0	0	0	0	0	0	0	0	0	0	0	0	0	0		0	0	0	0
Takecallis_nigroantennatus_UK1-2	0	0	0	0	0	0	0	0	0	0	0	0	0	0	0	0	0	0	0	0	0	0	0	0	0	0	0	0	0	0	0	0	0	0	0	0	0	0	0	0	0	0	0	0	0		0	0	0
Takecallis_nigroantennatus_NO1-8	0	0	0	0	0	0	0	0	0	0	0	0	0	0	0	0	0	0	0	0	0	0	0	0	0	0	0	0	0	0	0	0	0	0	0	0	0	0	0	0	0	0	0	0	0	0		0	0
Takecallis_nigroantennatus_NO2-2	0	0	0	0	0	0	0	0	0	0	0	0	0	0	0	0	0	0	0	0	0	0	0	0	0	0	0	0	0	0	0	0	0	0	0	0	0	0	0	0	0	0	0	0	0	0	0		0
Takecallis_nigroantennatus_NO2-8	0	0	0	0	0	0	0	0	0	0	0	0	0	0	0	0	0	0	0	0	0	0	0	0	0	0	0	0	0	0	0	0	0	0	0	0	0	0	0	0	0	0	0	0	0	0	0	0
Takecallis_nigroantennatus_NO2-9	0	0	0	0	0	0	0	0	0	0	0	0	0	0	0	0	0	0	0	0	0	0	0	0	0	0	0	0	0	0	0	0	0	0	0	0	0	0	0	0	0	0	0	0	0	0	0	0	0
Takecallis_nigroantennatus_NO2-10	0	0	0	0	0	0	0	0	0	0	0	0	0	0	0	0	0	0	0	0	0	0	0	0	0	0	0	0	0	0	0	0	0	0	0	0	0	0	0	0	0	0	0	0	0	0	0	0	0
Takecallis_nigroantennatus_NO2II-5	0	0	0	0	0	0	0	0	0	0	0	0	0	0	0	0	0	0	0	0	0	0	0	0	0	0	0	0	0	0	0	0	0	0	0	0	0	0	0	0	0	0	0	0	0	0	0	0	0
Takecallis_nigroantennatus_NO2II-6	0	0	0	0	0	0	0	0	0	0	0	0	0	0	0	0	0	0	0	0	0	0	0	0	0	0	0	0	0	0	0	0	0	0	0	0	0	0	0	0	0	0	0	0	0	0	0	0	0
Takecallis_nigroantennatus_NO2II-8	0	0	0	0	0	0	0	0	0	0	0	0	0	0	0	0	0	0	0	0	0	0	0	0	0	0	0	0	0	0	0	0	0	0	0	0	0	0	0	0	0	0	0	0	0	0	0	0	0
Takecallis_nigroantennatus_NO3-4	0	0	0	0	0	0	0	0	0	0	0	0	0	0	0	0	0	0	0	0	0	0	0	0	0	0	0	0	0	0	0	0	0	0	0	0	0	0	0	0	0	0	0	0	0	0	0	0	0
Takecallis_nigroantennatus_NO3-6	0	0	0	0	0	0	0	0	0	0	0	0	0	0	0	0	0	0	0	0	0	0	0	0	0	0	0	0	0	0	0	0	0	0	0	0	0	0	0	0	0	0	0	0	0	0	0	0	0
Takecallis_nigroantennatus_NO3-7	0	0	0	0	0	0	0	0	0	0	0	0	0	0	0	0	0	0	0	0	0	0	0	0	0	0	0	0	0	0	0	0	0	0	0	0	0	0	0	0	0	0	0	0	0	0	0	0	0
Takecallis_nigroantennatus_PL1-1	0	0	0	0	0	0	0	0	0	0	0	0	0	0	0	0	0	0	0	0	0	0	0	0	0	0	0	0	0	0	0	0	0	0	0	0	0	0	0	0	0	0	0	0	0	0	0	0	0
Takecallis_nigroantennatus_PL1-2	0	0	0	0	0	0	0	0	0	0	0	0	0	0	0	0	0	0	0	0	0	0	0	0	0	0	0	0	0	0	0	0	0	0	0	0	0	0	0	0	0	0	0	0	0	0	0	0	0
Takecallis_nigroantennatus_PL1-3	0	0	0	0	0	0	0	0	0	0	0	0	0	0	0	0	0	0	0	0	0	0	0	0	0	0	0	0	0	0	0	0	0	0	0	0	0	0	0	0	0	0	0	0	0	0	0	0	0
Takecallis_nigroantennatus_PL1-4	0	0	0	0	0	0	0	0	0	0	0	0	0	0	0	0	0	0	0	0	0	0	0	0	0	0	0	0	0	0	0	0	0	0	0	0	0	0	0	0	0	0	0	0	0	0	0	0	0
Takecallis_nigroantennatus_UK2-1	0	0	0	0	0	0	0	0	0	0	0	0	0	0	0	0	0	0	0	0	0	0	0	0	0	0	0	0	0	0	0	0	0	0	0	0	0	0	0	0	0	0	0	0	0	0	0	0	0
Takecallis_nigroantennatus_PL1-5	0	0	0	0	0	0	0	0	0	0	0	0	0	0	0	0	0	0	0	0	0	0	0	0	0	0	0	0	0	0	0	0	0	0	0	0	0	0	0	0	0	0	0	0	0	0	0	0	0
Takecallis_nigroantennatus_PL1-6	0	0	0	0	0	0	0	0	0	0	0	0	0	0	0	0	0	0	0	0	0	0	0	0	0	0	0	0	0	0	0	0	0	0	0	0	0	0	0	0	0	0	0	0	0	0	0	0	0
Takecallis_nigroantennatus_UK1-8	0	0	0	0	0	0	0	0	0	0	0	0	0	0	0	0	0	0	0	0	0	0	0	0	0	0	0	0	0	0	0	0	0	0	0	0	0	0	0	0	0	0	0	0	0	0	0	0	0
Takecallis_nigroantennatus_NO2-1	0	0	0	0	0	0	0	0	0	0	0	0	0	0	0	0	0	0	0	0	0	0	0	0	0	0	0	0	0	0	0	0	0	0	0	0	0	0	0	0	0	0	0	0	0	0	0	0	0
Takecallis_nigroantennatus_PL1-7	0	0	0	0	0	0	0	0	0	0	0	0	0	0	0	0	0	0	0	0	0	0	0	0	0	0	0	0	0	0	0	0	0	0	0	0	0	0	0	0	0	0	0	0	0	0	0	0	0
Takecallis_nigroantennatus_PL2-9	0	0	0	0	0	0	0	0	0	0	0	0	0	0	0	0	0	0	0	0	0	0	0	0	0	0	0	0	0	0	0	0	0	0	0	0	0	0	0	0	0	0	0	0	0	0	0	0	0
Takecallis_nigroantennatus_PL2-10	0	0	0	0	0	0	0	0	0	0	0	0	0	0	0	0	0	0	0	0	0	0	0	0	0	0	0	0	0	0	0	0	0	0	0	0	0	0	0	0	0	0	0	0	0	0	0	0	0
Takecallis_nigroantennatus_DE1-3	0	0	0	0	0	0	0	0	0	0	0	0	0	0	0	0	0	0	0	0	0	0	0	0	0	0	0	0	0	0	0	0	0	0	0	0	0	0	0	0	0	0	0	0	0	0	0	0	0
Takecallis_nigroantennatus_DE1-7	0	0	0	0	0	0	0	0	0	0	0	0	0	0	0	0	0	0	0	0	0	0	0	0	0	0	0	0	0	0	0	0	0	0	0	0	0	0	0	0	0	0	0	0	0	0	0	0	0
Takecallis_nigroantennatus_NL2-4	0	0	0	0	0	0	0	0	0	0	0	0	0	0	0	0	0	0	0	0	0	0	0	0	0	0	0	0	0	0	0	0	0	0	0	0	0	0	0	0	0	0	0	0	0	0	0	0	0
Takecallis_nigroantennatus_NL2-5	0	0	0	0	0	0	0	0	0	0	0	0	0	0	0	0	0	0	0	0	0	0	0	0	0	0	0	0	0	0	0	0	0	0	0	0	0	0	0	0	0	0	0	0	0	0	0	0	0
Takecallis_nigroantennatus_NL2-8	0	0	0	0	0	0	0	0	0	0	0	0	0	0	0	0	0	0	0	0	0	0	0	0	0	0	0	0	0	0	0	0	0	0	0	0	0	0	0	0	0	0	0	0	0	0	0	0	0
Takecallis_nigroantennatus_NL2-9	0	0	0	0	0	0	0	0	0	0	0	0	0	0	0	0	0	0	0	0	0	0	0	0	0	0	0	0	0	0	0	0	0	0	0	0	0	0	0	0	0	0	0	0	0	0	0	0	0
Takecallis_nigroantennatus_NO2-5	0	0	0	0	0	0	0	0	0	0	0	0	0	0	0	0	0	0	0	0	0	0	0	0	0	0	0	0	0	0	0	0	0	0	0	0	0	0	0	0	0	0	0	0	0	0	0	0	0
Takecallis_nigroantennatus_NO2-7	0	0	0	0	0	0	0	0	0	0	0	0	0	0	0	0	0	0	0	0	0	0	0	0	0	0	0	0	0	0	0	0	0	0	0	0	0	0	0	0	0	0	0	0	0	0	0	0	0
Takecallis_nigroantennatus_NO2II-7	0	0	0	0	0	0	0	0	0	0	0	0	0	0	0	0	0	0	0	0	0	0	0	0	0	0	0	0	0	0	0	0	0	0	0	0	0	0	0	0	0	0	0	0	0	0	0	0	0
Takecallis_nigroantennatus_NO3-5	0	0	0	0	0	0	0	0	0	0	0	0	0	0	0	0	0	0	0	0	0	0	0	0	0	0	0	0	0	0	0	0	0	0	0	0	0	0	0	0	0	0	0	0	0	0	0	0	0
Takecallis_nigroantennatus_PL2-4	0	0	0	0	0	0	0	0	0	0	0	0	0	0	0	0	0	0	0	0	0	0	0	0	0	0	0	0	0	0	0	0	0	0	0	0	0	0	0	0	0	0	0	0	0	0	0	0	0
Takecallis_nigroantennatus_PL2-8	0	0	0	0	0	0	0	0	0	0	0	0	0	0	0	0	0	0	0	0	0	0	0	0	0	0	0	0	0	0	0	0	0	0	0	0	0	0	0	0	0	0	0	0	0	0	0	0	0
Takecallis_nigroantennatus_UK1-10	0	0	0	0	0	0	0	0	0	0	0	0	0	0	0	0	0	0	0	0	0	0	0	0	0	0	0	0	0	0	0	0	0	0	0	0	0	0	0	0	0	0	0	0	0	0	0	0	0
Takecallis_nigroantennatus_NO2-4	0	0	0	0	0	0	0	0	0	0	0	0	0	0	0	0	0	0	0	0	0	0	0	0	0	0	0	0	0	0	0	0	0	0	0	0	0	0	0	0	0	0	0	0	0	0	0	0	0
Takecallis_nigroantennatus_NO2II-2	0	0	0	0	0	0	0	0	0	0	0	0	0	0	0	0	0	0	0	0	0	0	0	0	0	0	0	0	0	0	0	0	0	0	0	0	0	0	0	0	0	0	0	0	0	0	0	0	0
Takecallis_nigroantennatus_NO2II-3	0	0	0	0	0	0	0	0	0	0	0	0	0	0	0	0	0	0	0	0	0	0	0	0	0	0	0	0	0	0	0	0	0	0	0	0	0	0	0	0	0	0	0	0	0	0	0	0	0
Takecallis_nigroantennatus_NO2II-4	0	0	0	0	0	0	0	0	0	0	0	0	0	0	0	0	0	0	0	0	0	0	0	0	0	0	0	0	0	0	0	0	0	0	0	0	0	0	0	0	0	0	0	0	0	0	0	0	0
Takecallis_nigroantennatus_PL1-8	0	0	0	0	0	0	0	0	0	0	0	0	0	0	0	0	0	0	0	0	0	0	0	0	0	0	0	0	0	0	0	0	0	0	0	0	0	0	0	0	0	0	0	0	0	0	0	0	0
Takecallis_nigroantennatus_PL2-5	0	0	0	0	0	0	0	0	0	0	0	0	0	0	0	0	0	0	0	0	0	0	0	0	0	0	0	0	0	0	0	0	0	0	0	0	0	0	0	0	0	0	0	0	0	0	0	0	0
Takecallis_nigroantennatus_PL2-6	0	0	0	0	0	0	0	0	0	0	0	0	0	0	0	0	0	0	0	0	0	0	0	0	0	0	0	0	0	0	0	0	0	0	0	0	0	0	0	0	0	0	0	0	0	0	0	0	0
Takecallis_nigroantennatus_UK1-1	0	0	0	0	0	0	0	0	0	0	0	0	0	0	0	0	0	0	0	0	0	0	0	0	0	0	0	0	0	0	0	0	0	0	0	0	0	0	0	0	0	0	0	0	0	0	0	0	0
Takecallis_nigroantennatus_NL1-5	0	0	0	0	0	0	0	0	0	0	0	0	0	0	0	0	0	0	0	0	0	0	0	0	0	0	0	0	0	0	0	0	0	0	0	0	0	0	0	0	0	0	0	0	0	0	0	0	0
Takecallis_nigroantennatus_UK1-5	0	0	0	0	0	0	0	0	0	0	0	0	0	0	0	0	0	0	0	0	0	0	0	0	0	0	0	0	0	0	0	0	0	0	0	0	0	0	0	0	0	0	0	0	0	0	0	0	0
Takecallis_nigroantennatus_UK1-6	0	0	0	0	0	0	0	0	0	0	0	0	0	0	0	0	0	0	0	0	0	0	0	0	0	0	0	0	0	0	0	0	0	0	0	0	0	0	0	0	0	0	0	0	0	0	0	0	0
Takecallis_nigroantennatus_UK1-7	0	0	0	0	0	0	0	0	0	0	0	0	0	0	0	0	0	0	0	0	0	0	0	0	0	0	0	0	0	0	0	0	0	0	0	0	0	0	0	0	0	0	0	0	0	0	0	0	0
Takecallis_nigroantennatus_UK2-7	0	0	0	0	0	0	0	0	0	0	0	0	0	0	0	0	0	0	0	0	0	0	0	0	0	0	0	0	0	0	0	0	0	0	0	0	0	0	0	0	0	0	0	0	0	0	0	0	0
Takecallis_nigroantennatus_UK2-8	0	0	0	0	0	0	0	0	0	0	0	0	0	0	0	0	0	0	0	0	0	0	0	0	0	0	0	0	0	0	0	0	0	0	0	0	0	0	0	0	0	0	0	0	0	0	0	0	0
Takecallis_nigroantennatus_UK2-9	0	0	0	0	0	0	0	0	0	0	0	0	0	0	0	0	0	0	0	0	0	0	0	0	0	0	0	0	0	0	0	0	0	0	0	0	0	0	0	0	0	0	0	0	0	0	0	0	0
Takecallis_nigroantennatus_NO1-10	0	0	0	0	0	0	0	0	0	0	0	0	0	0	0	0	0	0	0	0	0	0	0	0	0	0	0	0	0	0	0	0	0	0	0	0	0	0	0	0	0	0	0	0	0	0	0	0	0
Takecallis_nigroantennatus_NO2-6	0	0	0	0	0	0	0	0	0	0	0	0	0	0	0	0	0	0	0	0	0	0	0	0	0	0	0	0	0	0	0	0	0	0	0	0	0	0	0	0	0	0	0	0	0	0	0	0	0
Takecallis_nigroantennatus_PL2-7	0	0	0	0	0	0	0	0	0	0	0	0	0	0	0	0	0	0	0	0	0	0	0	0	0	0	0	0	0	0	0	0	0	0	0	0	0	0	0	0	0	0	0	0	0	0	0	0	0
Takecallis_nigroantennatus_UK1-4	0	0	0	0	0	0	0	0	0	0	0	0	0	0	0	0	0	0	0	0	0	0	0	0	0	0	0	0	0	0	0	0	0	0	0	0	0	0	0	0	0	0	0	0	0	0	0	0	0
Takecallis_nigroantennatus_UK2-4	0	0	0	0	0	0	0	0	0	0	0	0	0	0	0	0	0	0	0	0	0	0	0	0	0	0	0	0	0	0	0	0	0	0	0	0	0	0	0	0	0	0	0	0	0	0	0	0	0
Takecallis_nigroantennatus_NO2-3	0	0	0	0	0	0	0	0	0	0	0	0	0	0	0	0	0	0	0	0	0	0	0	0	0	0	0	0	0	0	0	0	0	0	0	0	0	0	0	0	0	0	0	0	0	0	0	0	0
Takecallis_nigroantennatus_PL2-3	0	0	0	0	0	0	0	0	0	0	0	0	0	0	0	0	0	0	0	0	0	0	0	0	0	0	0	0	0	0	0	0	0	0	0	0	0	0	0	0	0	0	0	0	0	0	0	0	0
Takecallis_nigroantennatus_DE1-8	0	0	0	0	0	0	0	0	0	0	0	0	0	0	0	0	0	0	0	0	0	0	0	0	0	0	0	0	0	0	0	0	0	0	0	0	0	0	0	0	0	0	0	0	0	0	0	0	0
Takecallis_nigroantennatus_DE1-9	0	0	0	0	0	0	0	0	0	0	0	0	0	0	0	0	0	0	0	0	0	0	0	0	0	0	0	0	0	0	0	0	0	0	0	0	0	0	0	0	0	0	0	0	0	0	0	0	0
Takecallis_nigroantennatus_NO1-2	0	0	0	0	0	0	0	0	0	0	0	0	0	0	0	0	0	0	0	0	0	0	0	0	0	0	0	0	0	0	0	0	0	0	0	0	0	0	0	0	0	0	0	0	0	0	0	0	0
Takecallis_nigroantennatus_PL2-1	0	0	0	0	0	0	0	0	0	0	0	0	0	0	0	0	0	0	0	0	0	0	0	0	0	0	0	0	0	0	0	0	0	0	0	0	0	0	0	0	0	0	0	0	0	0	0	0	0
Takecallis_nigroantennatus_NO1-9	0	0	0	0	0	0	0	0	0	0	0	0	0	0	0	0	0	0	0	0	0	0	0	0	0	0	0	0	0	0	0	0	0	0	0	0	0	0	0	0	0	0	0	0	0	0	0	0	0
Takecallis_nigroantennatus_PL2-2	0	0	0	0	0	0	0	0	0	0	0	0	0	0	0	0	0	0	0	0	0	0	0	0	0	0	0	0	0	0	0	0	0	0	0	0	0	0	0	0	0	0	0	0	0	0	0	0	0
Takecallis_nigroantennatus_NO3-2	0	0	0	0	0	0	0	0	0	0	0	0	0	0	0	0	0	0	0	0	0	0	0	0	0	0	0	0	0	0	0	0	0	0	0	0	0	0	0	0	0	0	0	0	0	0	0	0	0
Takecallis_nigroantennatus_NO2II-1	0	0	0	0	0	0	0	0	0	0	0	0	0	0	0	0	0	0	0	0	0	0	0	0	0	0	0	0	0	0	0	0	0	0	0	0	0	0	0	0	0	0	0	0	0	0	0	0	0
Takecallis_nigroantennatus_NL1-4	0	0	0	0	0	0	0	0	0	0	0	0	0	0	0	0	0	0	0	0	0	0	0	0	0	0	0	0	0	0	0	0	0	0	0	0	0	0	0	0	0	0	0	0	0	0	0	0	0
Takecallis_nigroantennatus_NL2-10	0	0	0	0	0	0	0	0	0	0	0	0	0	0	0	0	0	0	0	0	0	0	0	0	0	0	0	0	0	0	0	0	0	0	0	0	0	0	0	0	0	0	0	0	0	0	0	0	0
Takecallis_nigroantennatus_UK2-6	0	0	0	0	0	0	0	0	0	0	0	0	0	0	0	0	0	0	0	0	0	0	0	0	0	0	0	0	0	0	0	0	0	0	0	0	0	0	0	0	0	0	0	0	0	0	0	0	0
Takecallis_nigroantennatus_NL2-7	0	0	0	0	0	0	0	0	0	0	0	0	0	0	0	0	0	0	0	0	0	0	0	0	0	0	0	0	0	0	0	0	0	0	0	0	0	0	0	0	0	0	0	0	0	0	0	0	0
Takecallis_nigroantennatus_NL2-6	0	0	0	0	0	0	0	0	0	0	0	0	0	0	0	0	0	0	0	0	0	0	0	0	0	0	0	0	0	0	0	0	0	0	0	0	0	0	0	0	0	0	0	0	0	0	0	0	0
Takecallis_nigroantennatus_1BAA	0	0	0	0	0	0	0	0	0	0	0	0	0	0	0	0	0	0	0	0	0	0	0	0	0	0	0	0	0	0	0	0	0	0	0	0	0	0	0	0	0	0	0	0	0	0	0	0	0
Takecallis_nigroantennatus_2BAN	0	0	0	0	0	0	0	0	0	0	0	0	0	0	0	0	0	0	0	0	0	0	0	0	0	0	0	0	0	0	0	0	0	0	0	0	0	0	0	0	0	0	0	0	0	0	0	0	0
Takecallis_nigroantennatus_5BAN	0	0	0	0	0	0	0	0	0	0	0	0	0	0	0	0	0	0	0	0	0	0	0	0	0	0	0	0	0	0	0	0	0	0	0	0	0	0	0	0	0	0	0	0	0	0	0	0	0
Takecallis_nigroantennatus_6BAA	0	0	0	0	0	0	0	0	0	0	0	0	0	0	0	0	0	0	0	0	0	0	0	0	0	0	0	0	0	0	0	0	0	0	0	0	0	0	0	0	0	0	0	0	0	0	0	0	0
Takecallis_nigroantennatus_7BAA	0	0	0	0	0	0	0	0	0	0	0	0	0	0	0	0	0	0	0	0	0	0	0	0	0	0	0	0	0	0	0	0	0	0	0	0	0	0	0	0	0	0	0	0	0	0	0	0	0
Takecallis_nigroantennatus_4BAA	0	0	0	0	0	0	0	0	0	0	0	0	0	0	0	0	0	0	0	0	0	0	0	0	0	0	0	0	0	0	0	0	0	0	0	0	0	0	0	0	0	0	0	0	0	0	0	0	0
Takecallis_nigroantennatus_3BAN	0	0	0	0	0	0	0	0	0	0	0	0	0	0	0	0	0	0	0	0	0	0	0	0	0	0	0	0	0	0	0	0	0	0	0	0	0	0	0	0	0	0	0	0	0	0	0	0	0
KF639651_Takecallis_taiwana	0.0892857	0.0892857	0.0892857	0.0892857	0.0892857	0.0892857	0.0892857	0.0892857	0.0892857	0.0892857	0.0892857	0.0892857	0.0892857	0.0892857	0.0892857	0.0892857	0.0892857	0.0892857	0.0892857	0.0892857	0.0892857	0.0892857	0.0892857	0.0892857	0.0892857	0.0892857	0.0892857	0.0892857	0.0892857	0.0892857	0.0892857	0.0892857	0.0892857	0.0892857	0.0892857	0.0892857	0.0892857	0.0892857	0.0892857	0.0892857	0.0892857	0.0892857	0.0892857	0.0892857	0.0892857	0.0892857	0.0892857	0.0892857	0.0892857
MH820958_Takecallis_taiwana	0.0892857	0.0892857	0.0892857	0.0892857	0.0892857	0.0892857	0.0892857	0.0892857	0.0892857	0.0892857	0.0892857	0.0892857	0.0892857	0.0892857	0.0892857	0.0892857	0.0892857	0.0892857	0.0892857	0.0892857	0.0892857	0.0892857	0.0892857	0.0892857	0.0892857	0.0892857	0.0892857	0.0892857	0.0892857	0.0892857	0.0892857	0.0892857	0.0892857	0.0892857	0.0892857	0.0892857	0.0892857	0.0892857	0.0892857	0.0892857	0.0892857	0.0892857	0.0892857	0.0892857	0.0892857	0.0892857	0.0892857	0.0892857	0.0892857
MH820959_Takecallis_taiwana	0.0892857	0.0892857	0.0892857	0.0892857	0.0892857	0.0892857	0.0892857	0.0892857	0.0892857	0.0892857	0.0892857	0.0892857	0.0892857	0.0892857	0.0892857	0.0892857	0.0892857	0.0892857	0.0892857	0.0892857	0.0892857	0.0892857	0.0892857	0.0892857	0.0892857	0.0892857	0.0892857	0.0892857	0.0892857	0.0892857	0.0892857	0.0892857	0.0892857	0.0892857	0.0892857	0.0892857	0.0892857	0.0892857	0.0892857	0.0892857	0.0892857	0.0892857	0.0892857	0.0892857	0.0892857	0.0892857	0.0892857	0.0892857	0.0892857
MH820961_Takecallis_taiwana	0.0892857	0.0892857	0.0892857	0.0892857	0.0892857	0.0892857	0.0892857	0.0892857	0.0892857	0.0892857	0.0892857	0.0892857	0.0892857	0.0892857	0.0892857	0.0892857	0.0892857	0.0892857	0.0892857	0.0892857	0.0892857	0.0892857	0.0892857	0.0892857	0.0892857	0.0892857	0.0892857	0.0892857	0.0892857	0.0892857	0.0892857	0.0892857	0.0892857	0.0892857	0.0892857	0.0892857	0.0892857	0.0892857	0.0892857	0.0892857	0.0892857	0.0892857	0.0892857	0.0892857	0.0892857	0.0892857	0.0892857	0.0892857	0.0892857
MH820962_Takecallis_taiwana	0.0892857	0.0892857	0.0892857	0.0892857	0.0892857	0.0892857	0.0892857	0.0892857	0.0892857	0.0892857	0.0892857	0.0892857	0.0892857	0.0892857	0.0892857	0.0892857	0.0892857	0.0892857	0.0892857	0.0892857	0.0892857	0.0892857	0.0892857	0.0892857	0.0892857	0.0892857	0.0892857	0.0892857	0.0892857	0.0892857	0.0892857	0.0892857	0.0892857	0.0892857	0.0892857	0.0892857	0.0892857	0.0892857	0.0892857	0.0892857	0.0892857	0.0892857	0.0892857	0.0892857	0.0892857	0.0892857	0.0892857	0.0892857	0.0892857
MH820963_Takecallis_taiwana	0.0892857	0.0892857	0.0892857	0.0892857	0.0892857	0.0892857	0.0892857	0.0892857	0.0892857	0.0892857	0.0892857	0.0892857	0.0892857	0.0892857	0.0892857	0.0892857	0.0892857	0.0892857	0.0892857	0.0892857	0.0892857	0.0892857	0.0892857	0.0892857	0.0892857	0.0892857	0.0892857	0.0892857	0.0892857	0.0892857	0.0892857	0.0892857	0.0892857	0.0892857	0.0892857	0.0892857	0.0892857	0.0892857	0.0892857	0.0892857	0.0892857	0.0892857	0.0892857	0.0892857	0.0892857	0.0892857	0.0892857	0.0892857	0.0892857
MH820964_Takecallis_taiwana	0.0892857	0.0892857	0.0892857	0.0892857	0.0892857	0.0892857	0.0892857	0.0892857	0.0892857	0.0892857	0.0892857	0.0892857	0.0892857	0.0892857	0.0892857	0.0892857	0.0892857	0.0892857	0.0892857	0.0892857	0.0892857	0.0892857	0.0892857	0.0892857	0.0892857	0.0892857	0.0892857	0.0892857	0.0892857	0.0892857	0.0892857	0.0892857	0.0892857	0.0892857	0.0892857	0.0892857	0.0892857	0.0892857	0.0892857	0.0892857	0.0892857	0.0892857	0.0892857	0.0892857	0.0892857	0.0892857	0.0892857	0.0892857	0.0892857
MH820965_Takecallis_taiwana	0.0892857	0.0892857	0.0892857	0.0892857	0.0892857	0.0892857	0.0892857	0.0892857	0.0892857	0.0892857	0.0892857	0.0892857	0.0892857	0.0892857	0.0892857	0.0892857	0.0892857	0.0892857	0.0892857	0.0892857	0.0892857	0.0892857	0.0892857	0.0892857	0.0892857	0.0892857	0.0892857	0.0892857	0.0892857	0.0892857	0.0892857	0.0892857	0.0892857	0.0892857	0.0892857	0.0892857	0.0892857	0.0892857	0.0892857	0.0892857	0.0892857	0.0892857	0.0892857	0.0892857	0.0892857	0.0892857	0.0892857	0.0892857	0.0892857
MH820966_Takecallis_taiwana	0.0892857	0.0892857	0.0892857	0.0892857	0.0892857	0.0892857	0.0892857	0.0892857	0.0892857	0.0892857	0.0892857	0.0892857	0.0892857	0.0892857	0.0892857	0.0892857	0.0892857	0.0892857	0.0892857	0.0892857	0.0892857	0.0892857	0.0892857	0.0892857	0.0892857	0.0892857	0.0892857	0.0892857	0.0892857	0.0892857	0.0892857	0.0892857	0.0892857	0.0892857	0.0892857	0.0892857	0.0892857	0.0892857	0.0892857	0.0892857	0.0892857	0.0892857	0.0892857	0.0892857	0.0892857	0.0892857	0.0892857	0.0892857	0.0892857
MH820967_Takecallis_taiwana	0.0892857	0.0892857	0.0892857	0.0892857	0.0892857	0.0892857	0.0892857	0.0892857	0.0892857	0.0892857	0.0892857	0.0892857	0.0892857	0.0892857	0.0892857	0.0892857	0.0892857	0.0892857	0.0892857	0.0892857	0.0892857	0.0892857	0.0892857	0.0892857	0.0892857	0.0892857	0.0892857	0.0892857	0.0892857	0.0892857	0.0892857	0.0892857	0.0892857	0.0892857	0.0892857	0.0892857	0.0892857	0.0892857	0.0892857	0.0892857	0.0892857	0.0892857	0.0892857	0.0892857	0.0892857	0.0892857	0.0892857	0.0892857	0.0892857
MH820968_Takecallis_taiwana	0.0892857	0.0892857	0.0892857	0.0892857	0.0892857	0.0892857	0.0892857	0.0892857	0.0892857	0.0892857	0.0892857	0.0892857	0.0892857	0.0892857	0.0892857	0.0892857	0.0892857	0.0892857	0.0892857	0.0892857	0.0892857	0.0892857	0.0892857	0.0892857	0.0892857	0.0892857	0.0892857	0.0892857	0.0892857	0.0892857	0.0892857	0.0892857	0.0892857	0.0892857	0.0892857	0.0892857	0.0892857	0.0892857	0.0892857	0.0892857	0.0892857	0.0892857	0.0892857	0.0892857	0.0892857	0.0892857	0.0892857	0.0892857	0.0892857
MH820969_Takecallis_taiwana	0.0892857	0.0892857	0.0892857	0.0892857	0.0892857	0.0892857	0.0892857	0.0892857	0.0892857	0.0892857	0.0892857	0.0892857	0.0892857	0.0892857	0.0892857	0.0892857	0.0892857	0.0892857	0.0892857	0.0892857	0.0892857	0.0892857	0.0892857	0.0892857	0.0892857	0.0892857	0.0892857	0.0892857	0.0892857	0.0892857	0.0892857	0.0892857	0.0892857	0.0892857	0.0892857	0.0892857	0.0892857	0.0892857	0.0892857	0.0892857	0.0892857	0.0892857	0.0892857	0.0892857	0.0892857	0.0892857	0.0892857	0.0892857	0.0892857
MH820970_Takecallis_taiwana	0.0892857	0.0892857	0.0892857	0.0892857	0.0892857	0.0892857	0.0892857	0.0892857	0.0892857	0.0892857	0.0892857	0.0892857	0.0892857	0.0892857	0.0892857	0.0892857	0.0892857	0.0892857	0.0892857	0.0892857	0.0892857	0.0892857	0.0892857	0.0892857	0.0892857	0.0892857	0.0892857	0.0892857	0.0892857	0.0892857	0.0892857	0.0892857	0.0892857	0.0892857	0.0892857	0.0892857	0.0892857	0.0892857	0.0892857	0.0892857	0.0892857	0.0892857	0.0892857	0.0892857	0.0892857	0.0892857	0.0892857	0.0892857	0.0892857
MH820973_Takecallis_taiwana	0.0892857	0.0892857	0.0892857	0.0892857	0.0892857	0.0892857	0.0892857	0.0892857	0.0892857	0.0892857	0.0892857	0.0892857	0.0892857	0.0892857	0.0892857	0.0892857	0.0892857	0.0892857	0.0892857	0.0892857	0.0892857	0.0892857	0.0892857	0.0892857	0.0892857	0.0892857	0.0892857	0.0892857	0.0892857	0.0892857	0.0892857	0.0892857	0.0892857	0.0892857	0.0892857	0.0892857	0.0892857	0.0892857	0.0892857	0.0892857	0.0892857	0.0892857	0.0892857	0.0892857	0.0892857	0.0892857	0.0892857	0.0892857	0.0892857
MH820974_Takecallis_taiwana	0.0892857	0.0892857	0.0892857	0.0892857	0.0892857	0.0892857	0.0892857	0.0892857	0.0892857	0.0892857	0.0892857	0.0892857	0.0892857	0.0892857	0.0892857	0.0892857	0.0892857	0.0892857	0.0892857	0.0892857	0.0892857	0.0892857	0.0892857	0.0892857	0.0892857	0.0892857	0.0892857	0.0892857	0.0892857	0.0892857	0.0892857	0.0892857	0.0892857	0.0892857	0.0892857	0.0892857	0.0892857	0.0892857	0.0892857	0.0892857	0.0892857	0.0892857	0.0892857	0.0892857	0.0892857	0.0892857	0.0892857	0.0892857	0.0892857
MH820975_Takecallis_taiwana	0.0892857	0.0892857	0.0892857	0.0892857	0.0892857	0.0892857	0.0892857	0.0892857	0.0892857	0.0892857	0.0892857	0.0892857	0.0892857	0.0892857	0.0892857	0.0892857	0.0892857	0.0892857	0.0892857	0.0892857	0.0892857	0.0892857	0.0892857	0.0892857	0.0892857	0.0892857	0.0892857	0.0892857	0.0892857	0.0892857	0.0892857	0.0892857	0.0892857	0.0892857	0.0892857	0.0892857	0.0892857	0.0892857	0.0892857	0.0892857	0.0892857	0.0892857	0.0892857	0.0892857	0.0892857	0.0892857	0.0892857	0.0892857	0.0892857
MH820976_Takecallis_taiwana	0.0892857	0.0892857	0.0892857	0.0892857	0.0892857	0.0892857	0.0892857	0.0892857	0.0892857	0.0892857	0.0892857	0.0892857	0.0892857	0.0892857	0.0892857	0.0892857	0.0892857	0.0892857	0.0892857	0.0892857	0.0892857	0.0892857	0.0892857	0.0892857	0.0892857	0.0892857	0.0892857	0.0892857	0.0892857	0.0892857	0.0892857	0.0892857	0.0892857	0.0892857	0.0892857	0.0892857	0.0892857	0.0892857	0.0892857	0.0892857	0.0892857	0.0892857	0.0892857	0.0892857	0.0892857	0.0892857	0.0892857	0.0892857	0.0892857
MH820977_Takecallis_taiwana	0.0892857	0.0892857	0.0892857	0.0892857	0.0892857	0.0892857	0.0892857	0.0892857	0.0892857	0.0892857	0.0892857	0.0892857	0.0892857	0.0892857	0.0892857	0.0892857	0.0892857	0.0892857	0.0892857	0.0892857	0.0892857	0.0892857	0.0892857	0.0892857	0.0892857	0.0892857	0.0892857	0.0892857	0.0892857	0.0892857	0.0892857	0.0892857	0.0892857	0.0892857	0.0892857	0.0892857	0.0892857	0.0892857	0.0892857	0.0892857	0.0892857	0.0892857	0.0892857	0.0892857	0.0892857	0.0892857	0.0892857	0.0892857	0.0892857
MH820978_Takecallis_taiwana	0.0892857	0.0892857	0.0892857	0.0892857	0.0892857	0.0892857	0.0892857	0.0892857	0.0892857	0.0892857	0.0892857	0.0892857	0.0892857	0.0892857	0.0892857	0.0892857	0.0892857	0.0892857	0.0892857	0.0892857	0.0892857	0.0892857	0.0892857	0.0892857	0.0892857	0.0892857	0.0892857	0.0892857	0.0892857	0.0892857	0.0892857	0.0892857	0.0892857	0.0892857	0.0892857	0.0892857	0.0892857	0.0892857	0.0892857	0.0892857	0.0892857	0.0892857	0.0892857	0.0892857	0.0892857	0.0892857	0.0892857	0.0892857	0.0892857
MH820979_Takecallis_taiwana	0.0892857	0.0892857	0.0892857	0.0892857	0.0892857	0.0892857	0.0892857	0.0892857	0.0892857	0.0892857	0.0892857	0.0892857	0.0892857	0.0892857	0.0892857	0.0892857	0.0892857	0.0892857	0.0892857	0.0892857	0.0892857	0.0892857	0.0892857	0.0892857	0.0892857	0.0892857	0.0892857	0.0892857	0.0892857	0.0892857	0.0892857	0.0892857	0.0892857	0.0892857	0.0892857	0.0892857	0.0892857	0.0892857	0.0892857	0.0892857	0.0892857	0.0892857	0.0892857	0.0892857	0.0892857	0.0892857	0.0892857	0.0892857	0.0892857
MH820980_Takecallis_taiwana	0.0892857	0.0892857	0.0892857	0.0892857	0.0892857	0.0892857	0.0892857	0.0892857	0.0892857	0.0892857	0.0892857	0.0892857	0.0892857	0.0892857	0.0892857	0.0892857	0.0892857	0.0892857	0.0892857	0.0892857	0.0892857	0.0892857	0.0892857	0.0892857	0.0892857	0.0892857	0.0892857	0.0892857	0.0892857	0.0892857	0.0892857	0.0892857	0.0892857	0.0892857	0.0892857	0.0892857	0.0892857	0.0892857	0.0892857	0.0892857	0.0892857	0.0892857	0.0892857	0.0892857	0.0892857	0.0892857	0.0892857	0.0892857	0.0892857
MH820981_Takecallis_taiwana	0.0892857	0.0892857	0.0892857	0.0892857	0.0892857	0.0892857	0.0892857	0.0892857	0.0892857	0.0892857	0.0892857	0.0892857	0.0892857	0.0892857	0.0892857	0.0892857	0.0892857	0.0892857	0.0892857	0.0892857	0.0892857	0.0892857	0.0892857	0.0892857	0.0892857	0.0892857	0.0892857	0.0892857	0.0892857	0.0892857	0.0892857	0.0892857	0.0892857	0.0892857	0.0892857	0.0892857	0.0892857	0.0892857	0.0892857	0.0892857	0.0892857	0.0892857	0.0892857	0.0892857	0.0892857	0.0892857	0.0892857	0.0892857	0.0892857
MH820982_Takecallis_taiwana	0.0892857	0.0892857	0.0892857	0.0892857	0.0892857	0.0892857	0.0892857	0.0892857	0.0892857	0.0892857	0.0892857	0.0892857	0.0892857	0.0892857	0.0892857	0.0892857	0.0892857	0.0892857	0.0892857	0.0892857	0.0892857	0.0892857	0.0892857	0.0892857	0.0892857	0.0892857	0.0892857	0.0892857	0.0892857	0.0892857	0.0892857	0.0892857	0.0892857	0.0892857	0.0892857	0.0892857	0.0892857	0.0892857	0.0892857	0.0892857	0.0892857	0.0892857	0.0892857	0.0892857	0.0892857	0.0892857	0.0892857	0.0892857	0.0892857
MH820984_Takecallis_taiwana	0.0892857	0.0892857	0.0892857	0.0892857	0.0892857	0.0892857	0.0892857	0.0892857	0.0892857	0.0892857	0.0892857	0.0892857	0.0892857	0.0892857	0.0892857	0.0892857	0.0892857	0.0892857	0.0892857	0.0892857	0.0892857	0.0892857	0.0892857	0.0892857	0.0892857	0.0892857	0.0892857	0.0892857	0.0892857	0.0892857	0.0892857	0.0892857	0.0892857	0.0892857	0.0892857	0.0892857	0.0892857	0.0892857	0.0892857	0.0892857	0.0892857	0.0892857	0.0892857	0.0892857	0.0892857	0.0892857	0.0892857	0.0892857	0.0892857
MH820985_Takecallis_taiwana	0.0892857	0.0892857	0.0892857	0.0892857	0.0892857	0.0892857	0.0892857	0.0892857	0.0892857	0.0892857	0.0892857	0.0892857	0.0892857	0.0892857	0.0892857	0.0892857	0.0892857	0.0892857	0.0892857	0.0892857	0.0892857	0.0892857	0.0892857	0.0892857	0.0892857	0.0892857	0.0892857	0.0892857	0.0892857	0.0892857	0.0892857	0.0892857	0.0892857	0.0892857	0.0892857	0.0892857	0.0892857	0.0892857	0.0892857	0.0892857	0.0892857	0.0892857	0.0892857	0.0892857	0.0892857	0.0892857	0.0892857	0.0892857	0.0892857
MH820986_Takecallis_taiwana	0.0892857	0.0892857	0.0892857	0.0892857	0.0892857	0.0892857	0.0892857	0.0892857	0.0892857	0.0892857	0.0892857	0.0892857	0.0892857	0.0892857	0.0892857	0.0892857	0.0892857	0.0892857	0.0892857	0.0892857	0.0892857	0.0892857	0.0892857	0.0892857	0.0892857	0.0892857	0.0892857	0.0892857	0.0892857	0.0892857	0.0892857	0.0892857	0.0892857	0.0892857	0.0892857	0.0892857	0.0892857	0.0892857	0.0892857	0.0892857	0.0892857	0.0892857	0.0892857	0.0892857	0.0892857	0.0892857	0.0892857	0.0892857	0.0892857
MH820987_Takecallis_taiwana	0.0892857	0.0892857	0.0892857	0.0892857	0.0892857	0.0892857	0.0892857	0.0892857	0.0892857	0.0892857	0.0892857	0.0892857	0.0892857	0.0892857	0.0892857	0.0892857	0.0892857	0.0892857	0.0892857	0.0892857	0.0892857	0.0892857	0.0892857	0.0892857	0.0892857	0.0892857	0.0892857	0.0892857	0.0892857	0.0892857	0.0892857	0.0892857	0.0892857	0.0892857	0.0892857	0.0892857	0.0892857	0.0892857	0.0892857	0.0892857	0.0892857	0.0892857	0.0892857	0.0892857	0.0892857	0.0892857	0.0892857	0.0892857	0.0892857
MH820988_Takecallis_taiwana	0.0892857	0.0892857	0.0892857	0.0892857	0.0892857	0.0892857	0.0892857	0.0892857	0.0892857	0.0892857	0.0892857	0.0892857	0.0892857	0.0892857	0.0892857	0.0892857	0.0892857	0.0892857	0.0892857	0.0892857	0.0892857	0.0892857	0.0892857	0.0892857	0.0892857	0.0892857	0.0892857	0.0892857	0.0892857	0.0892857	0.0892857	0.0892857	0.0892857	0.0892857	0.0892857	0.0892857	0.0892857	0.0892857	0.0892857	0.0892857	0.0892857	0.0892857	0.0892857	0.0892857	0.0892857	0.0892857	0.0892857	0.0892857	0.0892857
MH820990_Takecallis_taiwana	0.0892857	0.0892857	0.0892857	0.0892857	0.0892857	0.0892857	0.0892857	0.0892857	0.0892857	0.0892857	0.0892857	0.0892857	0.0892857	0.0892857	0.0892857	0.0892857	0.0892857	0.0892857	0.0892857	0.0892857	0.0892857	0.0892857	0.0892857	0.0892857	0.0892857	0.0892857	0.0892857	0.0892857	0.0892857	0.0892857	0.0892857	0.0892857	0.0892857	0.0892857	0.0892857	0.0892857	0.0892857	0.0892857	0.0892857	0.0892857	0.0892857	0.0892857	0.0892857	0.0892857	0.0892857	0.0892857	0.0892857	0.0892857	0.0892857
MH820991_Takecallis_taiwana	0.0892857	0.0892857	0.0892857	0.0892857	0.0892857	0.0892857	0.0892857	0.0892857	0.0892857	0.0892857	0.0892857	0.0892857	0.0892857	0.0892857	0.0892857	0.0892857	0.0892857	0.0892857	0.0892857	0.0892857	0.0892857	0.0892857	0.0892857	0.0892857	0.0892857	0.0892857	0.0892857	0.0892857	0.0892857	0.0892857	0.0892857	0.0892857	0.0892857	0.0892857	0.0892857	0.0892857	0.0892857	0.0892857	0.0892857	0.0892857	0.0892857	0.0892857	0.0892857	0.0892857	0.0892857	0.0892857	0.0892857	0.0892857	0.0892857
MH820992_Takecallis_taiwana	0.0892857	0.0892857	0.0892857	0.0892857	0.0892857	0.0892857	0.0892857	0.0892857	0.0892857	0.0892857	0.0892857	0.0892857	0.0892857	0.0892857	0.0892857	0.0892857	0.0892857	0.0892857	0.0892857	0.0892857	0.0892857	0.0892857	0.0892857	0.0892857	0.0892857	0.0892857	0.0892857	0.0892857	0.0892857	0.0892857	0.0892857	0.0892857	0.0892857	0.0892857	0.0892857	0.0892857	0.0892857	0.0892857	0.0892857	0.0892857	0.0892857	0.0892857	0.0892857	0.0892857	0.0892857	0.0892857	0.0892857	0.0892857	0.0892857
MH820993_Takecallis_taiwana	0.0892857	0.0892857	0.0892857	0.0892857	0.0892857	0.0892857	0.0892857	0.0892857	0.0892857	0.0892857	0.0892857	0.0892857	0.0892857	0.0892857	0.0892857	0.0892857	0.0892857	0.0892857	0.0892857	0.0892857	0.0892857	0.0892857	0.0892857	0.0892857	0.0892857	0.0892857	0.0892857	0.0892857	0.0892857	0.0892857	0.0892857	0.0892857	0.0892857	0.0892857	0.0892857	0.0892857	0.0892857	0.0892857	0.0892857	0.0892857	0.0892857	0.0892857	0.0892857	0.0892857	0.0892857	0.0892857	0.0892857	0.0892857	0.0892857
MH820995_Takecallis_taiwana	0.0892857	0.0892857	0.0892857	0.0892857	0.0892857	0.0892857	0.0892857	0.0892857	0.0892857	0.0892857	0.0892857	0.0892857	0.0892857	0.0892857	0.0892857	0.0892857	0.0892857	0.0892857	0.0892857	0.0892857	0.0892857	0.0892857	0.0892857	0.0892857	0.0892857	0.0892857	0.0892857	0.0892857	0.0892857	0.0892857	0.0892857	0.0892857	0.0892857	0.0892857	0.0892857	0.0892857	0.0892857	0.0892857	0.0892857	0.0892857	0.0892857	0.0892857	0.0892857	0.0892857	0.0892857	0.0892857	0.0892857	0.0892857	0.0892857
MH820996_Takecallis_taiwana	0.0892857	0.0892857	0.0892857	0.0892857	0.0892857	0.0892857	0.0892857	0.0892857	0.0892857	0.0892857	0.0892857	0.0892857	0.0892857	0.0892857	0.0892857	0.0892857	0.0892857	0.0892857	0.0892857	0.0892857	0.0892857	0.0892857	0.0892857	0.0892857	0.0892857	0.0892857	0.0892857	0.0892857	0.0892857	0.0892857	0.0892857	0.0892857	0.0892857	0.0892857	0.0892857	0.0892857	0.0892857	0.0892857	0.0892857	0.0892857	0.0892857	0.0892857	0.0892857	0.0892857	0.0892857	0.0892857	0.0892857	0.0892857	0.0892857
MH820997_Takecallis_taiwana	0.0892857	0.0892857	0.0892857	0.0892857	0.0892857	0.0892857	0.0892857	0.0892857	0.0892857	0.0892857	0.0892857	0.0892857	0.0892857	0.0892857	0.0892857	0.0892857	0.0892857	0.0892857	0.0892857	0.0892857	0.0892857	0.0892857	0.0892857	0.0892857	0.0892857	0.0892857	0.0892857	0.0892857	0.0892857	0.0892857	0.0892857	0.0892857	0.0892857	0.0892857	0.0892857	0.0892857	0.0892857	0.0892857	0.0892857	0.0892857	0.0892857	0.0892857	0.0892857	0.0892857	0.0892857	0.0892857	0.0892857	0.0892857	0.0892857
MH820989_Takecallis_taiwana	0.0857143	0.0857143	0.0857143	0.0857143	0.0857143	0.0857143	0.0857143	0.0857143	0.0857143	0.0857143	0.0857143	0.0857143	0.0857143	0.0857143	0.0857143	0.0857143	0.0857143	0.0857143	0.0857143	0.0857143	0.0857143	0.0857143	0.0857143	0.0857143	0.0857143	0.0857143	0.0857143	0.0857143	0.0857143	0.0857143	0.0857143	0.0857143	0.0857143	0.0857143	0.0857143	0.0857143	0.0857143	0.0857143	0.0857143	0.0857143	0.0857143	0.0857143	0.0857143	0.0857143	0.0857143	0.0857143	0.0857143	0.0857143	0.0857143
KY307056_Takecallis_sasae	0.0803571	0.0803571	0.0803571	0.0803571	0.0803571	0.0803571	0.0803571	0.0803571	0.0803571	0.0803571	0.0803571	0.0803571	0.0803571	0.0803571	0.0803571	0.0803571	0.0803571	0.0803571	0.0803571	0.0803571	0.0803571	0.0803571	0.0803571	0.0803571	0.0803571	0.0803571	0.0803571	0.0803571	0.0803571	0.0803571	0.0803571	0.0803571	0.0803571	0.0803571	0.0803571	0.0803571	0.0803571	0.0803571	0.0803571	0.0803571	0.0803571	0.0803571	0.0803571	0.0803571	0.0803571	0.0803571	0.0803571	0.0803571	0.0803571
KY307057_Takecallis_sasae	0.0803571	0.0803571	0.0803571	0.0803571	0.0803571	0.0803571	0.0803571	0.0803571	0.0803571	0.0803571	0.0803571	0.0803571	0.0803571	0.0803571	0.0803571	0.0803571	0.0803571	0.0803571	0.0803571	0.0803571	0.0803571	0.0803571	0.0803571	0.0803571	0.0803571	0.0803571	0.0803571	0.0803571	0.0803571	0.0803571	0.0803571	0.0803571	0.0803571	0.0803571	0.0803571	0.0803571	0.0803571	0.0803571	0.0803571	0.0803571	0.0803571	0.0803571	0.0803571	0.0803571	0.0803571	0.0803571	0.0803571	0.0803571	0.0803571
KY307058_Takecallis_sasae	0.0803571	0.0803571	0.0803571	0.0803571	0.0803571	0.0803571	0.0803571	0.0803571	0.0803571	0.0803571	0.0803571	0.0803571	0.0803571	0.0803571	0.0803571	0.0803571	0.0803571	0.0803571	0.0803571	0.0803571	0.0803571	0.0803571	0.0803571	0.0803571	0.0803571	0.0803571	0.0803571	0.0803571	0.0803571	0.0803571	0.0803571	0.0803571	0.0803571	0.0803571	0.0803571	0.0803571	0.0803571	0.0803571	0.0803571	0.0803571	0.0803571	0.0803571	0.0803571	0.0803571	0.0803571	0.0803571	0.0803571	0.0803571	0.0803571
KY307059_Takecallis_sasae	0.0803571	0.0803571	0.0803571	0.0803571	0.0803571	0.0803571	0.0803571	0.0803571	0.0803571	0.0803571	0.0803571	0.0803571	0.0803571	0.0803571	0.0803571	0.0803571	0.0803571	0.0803571	0.0803571	0.0803571	0.0803571	0.0803571	0.0803571	0.0803571	0.0803571	0.0803571	0.0803571	0.0803571	0.0803571	0.0803571	0.0803571	0.0803571	0.0803571	0.0803571	0.0803571	0.0803571	0.0803571	0.0803571	0.0803571	0.0803571	0.0803571	0.0803571	0.0803571	0.0803571	0.0803571	0.0803571	0.0803571	0.0803571	0.0803571
KY307060_Takecallis_sasae	0.0803571	0.0803571	0.0803571	0.0803571	0.0803571	0.0803571	0.0803571	0.0803571	0.0803571	0.0803571	0.0803571	0.0803571	0.0803571	0.0803571	0.0803571	0.0803571	0.0803571	0.0803571	0.0803571	0.0803571	0.0803571	0.0803571	0.0803571	0.0803571	0.0803571	0.0803571	0.0803571	0.0803571	0.0803571	0.0803571	0.0803571	0.0803571	0.0803571	0.0803571	0.0803571	0.0803571	0.0803571	0.0803571	0.0803571	0.0803571	0.0803571	0.0803571	0.0803571	0.0803571	0.0803571	0.0803571	0.0803571	0.0803571	0.0803571
KY307061_Takecallis_sasae	0.0803571	0.0803571	0.0803571	0.0803571	0.0803571	0.0803571	0.0803571	0.0803571	0.0803571	0.0803571	0.0803571	0.0803571	0.0803571	0.0803571	0.0803571	0.0803571	0.0803571	0.0803571	0.0803571	0.0803571	0.0803571	0.0803571	0.0803571	0.0803571	0.0803571	0.0803571	0.0803571	0.0803571	0.0803571	0.0803571	0.0803571	0.0803571	0.0803571	0.0803571	0.0803571	0.0803571	0.0803571	0.0803571	0.0803571	0.0803571	0.0803571	0.0803571	0.0803571	0.0803571	0.0803571	0.0803571	0.0803571	0.0803571	0.0803571
KY307062_Takecallis_sasae	0.0803571	0.0803571	0.0803571	0.0803571	0.0803571	0.0803571	0.0803571	0.0803571	0.0803571	0.0803571	0.0803571	0.0803571	0.0803571	0.0803571	0.0803571	0.0803571	0.0803571	0.0803571	0.0803571	0.0803571	0.0803571	0.0803571	0.0803571	0.0803571	0.0803571	0.0803571	0.0803571	0.0803571	0.0803571	0.0803571	0.0803571	0.0803571	0.0803571	0.0803571	0.0803571	0.0803571	0.0803571	0.0803571	0.0803571	0.0803571	0.0803571	0.0803571	0.0803571	0.0803571	0.0803571	0.0803571	0.0803571	0.0803571	0.0803571
KY307063_Takecallis_sasae	0.0803571	0.0803571	0.0803571	0.0803571	0.0803571	0.0803571	0.0803571	0.0803571	0.0803571	0.0803571	0.0803571	0.0803571	0.0803571	0.0803571	0.0803571	0.0803571	0.0803571	0.0803571	0.0803571	0.0803571	0.0803571	0.0803571	0.0803571	0.0803571	0.0803571	0.0803571	0.0803571	0.0803571	0.0803571	0.0803571	0.0803571	0.0803571	0.0803571	0.0803571	0.0803571	0.0803571	0.0803571	0.0803571	0.0803571	0.0803571	0.0803571	0.0803571	0.0803571	0.0803571	0.0803571	0.0803571	0.0803571	0.0803571	0.0803571
EU701915_Takecallis_arundicolens	0.1125	0.1125	0.1125	0.1125	0.1125	0.1125	0.1125	0.1125	0.1125	0.1125	0.1125	0.1125	0.1125	0.1125	0.1125	0.1125	0.1125	0.1125	0.1125	0.1125	0.1125	0.1125	0.1125	0.1125	0.1125	0.1125	0.1125	0.1125	0.1125	0.1125	0.1125	0.1125	0.1125	0.1125	0.1125	0.1125	0.1125	0.1125	0.1125	0.1125	0.1125	0.1125	0.1125	0.1125	0.1125	0.1125	0.1125	0.1125	0.1125
KY307029_Takecallis_arundicolens	0.110714	0.110714	0.110714	0.110714	0.110714	0.110714	0.110714	0.110714	0.110714	0.110714	0.110714	0.110714	0.110714	0.110714	0.110714	0.110714	0.110714	0.110714	0.110714	0.110714	0.110714	0.110714	0.110714	0.110714	0.110714	0.110714	0.110714	0.110714	0.110714	0.110714	0.110714	0.110714	0.110714	0.110714	0.110714	0.110714	0.110714	0.110714	0.110714	0.110714	0.110714	0.110714	0.110714	0.110714	0.110714	0.110714	0.110714	0.110714	0.110714
KY307030_Takecallis_arundicolens	0.110714	0.110714	0.110714	0.110714	0.110714	0.110714	0.110714	0.110714	0.110714	0.110714	0.110714	0.110714	0.110714	0.110714	0.110714	0.110714	0.110714	0.110714	0.110714	0.110714	0.110714	0.110714	0.110714	0.110714	0.110714	0.110714	0.110714	0.110714	0.110714	0.110714	0.110714	0.110714	0.110714	0.110714	0.110714	0.110714	0.110714	0.110714	0.110714	0.110714	0.110714	0.110714	0.110714	0.110714	0.110714	0.110714	0.110714	0.110714	0.110714
KY307031_Takecallis_arundicolens	0.110714	0.110714	0.110714	0.110714	0.110714	0.110714	0.110714	0.110714	0.110714	0.110714	0.110714	0.110714	0.110714	0.110714	0.110714	0.110714	0.110714	0.110714	0.110714	0.110714	0.110714	0.110714	0.110714	0.110714	0.110714	0.110714	0.110714	0.110714	0.110714	0.110714	0.110714	0.110714	0.110714	0.110714	0.110714	0.110714	0.110714	0.110714	0.110714	0.110714	0.110714	0.110714	0.110714	0.110714	0.110714	0.110714	0.110714	0.110714	0.110714
KY307032_Takecallis_arundicolens	0.110714	0.110714	0.110714	0.110714	0.110714	0.110714	0.110714	0.110714	0.110714	0.110714	0.110714	0.110714	0.110714	0.110714	0.110714	0.110714	0.110714	0.110714	0.110714	0.110714	0.110714	0.110714	0.110714	0.110714	0.110714	0.110714	0.110714	0.110714	0.110714	0.110714	0.110714	0.110714	0.110714	0.110714	0.110714	0.110714	0.110714	0.110714	0.110714	0.110714	0.110714	0.110714	0.110714	0.110714	0.110714	0.110714	0.110714	0.110714	0.110714
KY307043_Takecallis_arundicolens	0.110714	0.110714	0.110714	0.110714	0.110714	0.110714	0.110714	0.110714	0.110714	0.110714	0.110714	0.110714	0.110714	0.110714	0.110714	0.110714	0.110714	0.110714	0.110714	0.110714	0.110714	0.110714	0.110714	0.110714	0.110714	0.110714	0.110714	0.110714	0.110714	0.110714	0.110714	0.110714	0.110714	0.110714	0.110714	0.110714	0.110714	0.110714	0.110714	0.110714	0.110714	0.110714	0.110714	0.110714	0.110714	0.110714	0.110714	0.110714	0.110714
KY307053_Takecallis_arundicolens	0.110714	0.110714	0.110714	0.110714	0.110714	0.110714	0.110714	0.110714	0.110714	0.110714	0.110714	0.110714	0.110714	0.110714	0.110714	0.110714	0.110714	0.110714	0.110714	0.110714	0.110714	0.110714	0.110714	0.110714	0.110714	0.110714	0.110714	0.110714	0.110714	0.110714	0.110714	0.110714	0.110714	0.110714	0.110714	0.110714	0.110714	0.110714	0.110714	0.110714	0.110714	0.110714	0.110714	0.110714	0.110714	0.110714	0.110714	0.110714	0.110714
KY307028_Takecallis_arundicolens	0.110714	0.110714	0.110714	0.110714	0.110714	0.110714	0.110714	0.110714	0.110714	0.110714	0.110714	0.110714	0.110714	0.110714	0.110714	0.110714	0.110714	0.110714	0.110714	0.110714	0.110714	0.110714	0.110714	0.110714	0.110714	0.110714	0.110714	0.110714	0.110714	0.110714	0.110714	0.110714	0.110714	0.110714	0.110714	0.110714	0.110714	0.110714	0.110714	0.110714	0.110714	0.110714	0.110714	0.110714	0.110714	0.110714	0.110714	0.110714	0.110714
KY307033_Takecallis_arundicolens	0.1125	0.1125	0.1125	0.1125	0.1125	0.1125	0.1125	0.1125	0.1125	0.1125	0.1125	0.1125	0.1125	0.1125	0.1125	0.1125	0.1125	0.1125	0.1125	0.1125	0.1125	0.1125	0.1125	0.1125	0.1125	0.1125	0.1125	0.1125	0.1125	0.1125	0.1125	0.1125	0.1125	0.1125	0.1125	0.1125	0.1125	0.1125	0.1125	0.1125	0.1125	0.1125	0.1125	0.1125	0.1125	0.1125	0.1125	0.1125	0.1125
KY307034_Takecallis_arundicolens	0.110714	0.110714	0.110714	0.110714	0.110714	0.110714	0.110714	0.110714	0.110714	0.110714	0.110714	0.110714	0.110714	0.110714	0.110714	0.110714	0.110714	0.110714	0.110714	0.110714	0.110714	0.110714	0.110714	0.110714	0.110714	0.110714	0.110714	0.110714	0.110714	0.110714	0.110714	0.110714	0.110714	0.110714	0.110714	0.110714	0.110714	0.110714	0.110714	0.110714	0.110714	0.110714	0.110714	0.110714	0.110714	0.110714	0.110714	0.110714	0.110714
KY307047_Takecallis_arundicolens	0.110714	0.110714	0.110714	0.110714	0.110714	0.110714	0.110714	0.110714	0.110714	0.110714	0.110714	0.110714	0.110714	0.110714	0.110714	0.110714	0.110714	0.110714	0.110714	0.110714	0.110714	0.110714	0.110714	0.110714	0.110714	0.110714	0.110714	0.110714	0.110714	0.110714	0.110714	0.110714	0.110714	0.110714	0.110714	0.110714	0.110714	0.110714	0.110714	0.110714	0.110714	0.110714	0.110714	0.110714	0.110714	0.110714	0.110714	0.110714	0.110714
KY307049_Takecallis_arundicolens	0.110714	0.110714	0.110714	0.110714	0.110714	0.110714	0.110714	0.110714	0.110714	0.110714	0.110714	0.110714	0.110714	0.110714	0.110714	0.110714	0.110714	0.110714	0.110714	0.110714	0.110714	0.110714	0.110714	0.110714	0.110714	0.110714	0.110714	0.110714	0.110714	0.110714	0.110714	0.110714	0.110714	0.110714	0.110714	0.110714	0.110714	0.110714	0.110714	0.110714	0.110714	0.110714	0.110714	0.110714	0.110714	0.110714	0.110714	0.110714	0.110714
KY307050_Takecallis_arundicolens	0.110714	0.110714	0.110714	0.110714	0.110714	0.110714	0.110714	0.110714	0.110714	0.110714	0.110714	0.110714	0.110714	0.110714	0.110714	0.110714	0.110714	0.110714	0.110714	0.110714	0.110714	0.110714	0.110714	0.110714	0.110714	0.110714	0.110714	0.110714	0.110714	0.110714	0.110714	0.110714	0.110714	0.110714	0.110714	0.110714	0.110714	0.110714	0.110714	0.110714	0.110714	0.110714	0.110714	0.110714	0.110714	0.110714	0.110714	0.110714	0.110714
KY307051_Takecallis_arundicolens	0.110714	0.110714	0.110714	0.110714	0.110714	0.110714	0.110714	0.110714	0.110714	0.110714	0.110714	0.110714	0.110714	0.110714	0.110714	0.110714	0.110714	0.110714	0.110714	0.110714	0.110714	0.110714	0.110714	0.110714	0.110714	0.110714	0.110714	0.110714	0.110714	0.110714	0.110714	0.110714	0.110714	0.110714	0.110714	0.110714	0.110714	0.110714	0.110714	0.110714	0.110714	0.110714	0.110714	0.110714	0.110714	0.110714	0.110714	0.110714	0.110714
KY307035_Takecallis_arundicolens	0.1125	0.1125	0.1125	0.1125	0.1125	0.1125	0.1125	0.1125	0.1125	0.1125	0.1125	0.1125	0.1125	0.1125	0.1125	0.1125	0.1125	0.1125	0.1125	0.1125	0.1125	0.1125	0.1125	0.1125	0.1125	0.1125	0.1125	0.1125	0.1125	0.1125	0.1125	0.1125	0.1125	0.1125	0.1125	0.1125	0.1125	0.1125	0.1125	0.1125	0.1125	0.1125	0.1125	0.1125	0.1125	0.1125	0.1125	0.1125	0.1125
KY307036_Takecallis_arundicolens	0.1125	0.1125	0.1125	0.1125	0.1125	0.1125	0.1125	0.1125	0.1125	0.1125	0.1125	0.1125	0.1125	0.1125	0.1125	0.1125	0.1125	0.1125	0.1125	0.1125	0.1125	0.1125	0.1125	0.1125	0.1125	0.1125	0.1125	0.1125	0.1125	0.1125	0.1125	0.1125	0.1125	0.1125	0.1125	0.1125	0.1125	0.1125	0.1125	0.1125	0.1125	0.1125	0.1125	0.1125	0.1125	0.1125	0.1125	0.1125	0.1125
KY307037_Takecallis_arundicolens	0.1125	0.1125	0.1125	0.1125	0.1125	0.1125	0.1125	0.1125	0.1125	0.1125	0.1125	0.1125	0.1125	0.1125	0.1125	0.1125	0.1125	0.1125	0.1125	0.1125	0.1125	0.1125	0.1125	0.1125	0.1125	0.1125	0.1125	0.1125	0.1125	0.1125	0.1125	0.1125	0.1125	0.1125	0.1125	0.1125	0.1125	0.1125	0.1125	0.1125	0.1125	0.1125	0.1125	0.1125	0.1125	0.1125	0.1125	0.1125	0.1125
KY307038_Takecallis_arundicolens	0.1125	0.1125	0.1125	0.1125	0.1125	0.1125	0.1125	0.1125	0.1125	0.1125	0.1125	0.1125	0.1125	0.1125	0.1125	0.1125	0.1125	0.1125	0.1125	0.1125	0.1125	0.1125	0.1125	0.1125	0.1125	0.1125	0.1125	0.1125	0.1125	0.1125	0.1125	0.1125	0.1125	0.1125	0.1125	0.1125	0.1125	0.1125	0.1125	0.1125	0.1125	0.1125	0.1125	0.1125	0.1125	0.1125	0.1125	0.1125	0.1125
KY307039_Takecallis_arundicolens	0.1125	0.1125	0.1125	0.1125	0.1125	0.1125	0.1125	0.1125	0.1125	0.1125	0.1125	0.1125	0.1125	0.1125	0.1125	0.1125	0.1125	0.1125	0.1125	0.1125	0.1125	0.1125	0.1125	0.1125	0.1125	0.1125	0.1125	0.1125	0.1125	0.1125	0.1125	0.1125	0.1125	0.1125	0.1125	0.1125	0.1125	0.1125	0.1125	0.1125	0.1125	0.1125	0.1125	0.1125	0.1125	0.1125	0.1125	0.1125	0.1125
KY307048_Takecallis_arundicolens	0.1125	0.1125	0.1125	0.1125	0.1125	0.1125	0.1125	0.1125	0.1125	0.1125	0.1125	0.1125	0.1125	0.1125	0.1125	0.1125	0.1125	0.1125	0.1125	0.1125	0.1125	0.1125	0.1125	0.1125	0.1125	0.1125	0.1125	0.1125	0.1125	0.1125	0.1125	0.1125	0.1125	0.1125	0.1125	0.1125	0.1125	0.1125	0.1125	0.1125	0.1125	0.1125	0.1125	0.1125	0.1125	0.1125	0.1125	0.1125	0.1125
KF639649_Takecallis_arundicolens	0.0910714	0.0910714	0.0910714	0.0910714	0.0910714	0.0910714	0.0910714	0.0910714	0.0910714	0.0910714	0.0910714	0.0910714	0.0910714	0.0910714	0.0910714	0.0910714	0.0910714	0.0910714	0.0910714	0.0910714	0.0910714	0.0910714	0.0910714	0.0910714	0.0910714	0.0910714	0.0910714	0.0910714	0.0910714	0.0910714	0.0910714	0.0910714	0.0910714	0.0910714	0.0910714	0.0910714	0.0910714	0.0910714	0.0910714	0.0910714	0.0910714	0.0910714	0.0910714	0.0910714	0.0910714	0.0910714	0.0910714	0.0910714	0.0910714
KY307022_Takecallis_arundicolens	0.0910714	0.0910714	0.0910714	0.0910714	0.0910714	0.0910714	0.0910714	0.0910714	0.0910714	0.0910714	0.0910714	0.0910714	0.0910714	0.0910714	0.0910714	0.0910714	0.0910714	0.0910714	0.0910714	0.0910714	0.0910714	0.0910714	0.0910714	0.0910714	0.0910714	0.0910714	0.0910714	0.0910714	0.0910714	0.0910714	0.0910714	0.0910714	0.0910714	0.0910714	0.0910714	0.0910714	0.0910714	0.0910714	0.0910714	0.0910714	0.0910714	0.0910714	0.0910714	0.0910714	0.0910714	0.0910714	0.0910714	0.0910714	0.0910714
KY307023_Takecallis_arundicolens	0.0910714	0.0910714	0.0910714	0.0910714	0.0910714	0.0910714	0.0910714	0.0910714	0.0910714	0.0910714	0.0910714	0.0910714	0.0910714	0.0910714	0.0910714	0.0910714	0.0910714	0.0910714	0.0910714	0.0910714	0.0910714	0.0910714	0.0910714	0.0910714	0.0910714	0.0910714	0.0910714	0.0910714	0.0910714	0.0910714	0.0910714	0.0910714	0.0910714	0.0910714	0.0910714	0.0910714	0.0910714	0.0910714	0.0910714	0.0910714	0.0910714	0.0910714	0.0910714	0.0910714	0.0910714	0.0910714	0.0910714	0.0910714	0.0910714
KY307024_Takecallis_arundicolens	0.0910714	0.0910714	0.0910714	0.0910714	0.0910714	0.0910714	0.0910714	0.0910714	0.0910714	0.0910714	0.0910714	0.0910714	0.0910714	0.0910714	0.0910714	0.0910714	0.0910714	0.0910714	0.0910714	0.0910714	0.0910714	0.0910714	0.0910714	0.0910714	0.0910714	0.0910714	0.0910714	0.0910714	0.0910714	0.0910714	0.0910714	0.0910714	0.0910714	0.0910714	0.0910714	0.0910714	0.0910714	0.0910714	0.0910714	0.0910714	0.0910714	0.0910714	0.0910714	0.0910714	0.0910714	0.0910714	0.0910714	0.0910714	0.0910714
KY307025_Takecallis_arundicolens	0.0910714	0.0910714	0.0910714	0.0910714	0.0910714	0.0910714	0.0910714	0.0910714	0.0910714	0.0910714	0.0910714	0.0910714	0.0910714	0.0910714	0.0910714	0.0910714	0.0910714	0.0910714	0.0910714	0.0910714	0.0910714	0.0910714	0.0910714	0.0910714	0.0910714	0.0910714	0.0910714	0.0910714	0.0910714	0.0910714	0.0910714	0.0910714	0.0910714	0.0910714	0.0910714	0.0910714	0.0910714	0.0910714	0.0910714	0.0910714	0.0910714	0.0910714	0.0910714	0.0910714	0.0910714	0.0910714	0.0910714	0.0910714	0.0910714
KY307026_Takecallis_arundicolens	0.0910714	0.0910714	0.0910714	0.0910714	0.0910714	0.0910714	0.0910714	0.0910714	0.0910714	0.0910714	0.0910714	0.0910714	0.0910714	0.0910714	0.0910714	0.0910714	0.0910714	0.0910714	0.0910714	0.0910714	0.0910714	0.0910714	0.0910714	0.0910714	0.0910714	0.0910714	0.0910714	0.0910714	0.0910714	0.0910714	0.0910714	0.0910714	0.0910714	0.0910714	0.0910714	0.0910714	0.0910714	0.0910714	0.0910714	0.0910714	0.0910714	0.0910714	0.0910714	0.0910714	0.0910714	0.0910714	0.0910714	0.0910714	0.0910714
KR575233_Takecallis_arundicolens	0.0885122	0.0885122	0.0885122	0.0885122	0.0885122	0.0885122	0.0885122	0.0885122	0.0885122	0.0885122	0.0885122	0.0885122	0.0885122	0.0885122	0.0885122	0.0885122	0.0885122	0.0885122	0.0885122	0.0885122	0.0885122	0.0885122	0.0885122	0.0885122	0.0885122	0.0885122	0.0885122	0.0885122	0.0885122	0.0885122	0.0885122	0.0885122	0.0885122	0.0885122	0.0885122	0.0885122	0.0885122	0.0885122	0.0885122	0.0885122	0.0885122	0.0885122	0.0885122	0.0885122	0.0885122	0.0885122	0.0885122	0.0885122	0.0885122
KY307027_Takecallis_arundicolens	0.1	0.1	0.1	0.1	0.1	0.1	0.1	0.1	0.1	0.1	0.1	0.1	0.1	0.1	0.1	0.1	0.1	0.1	0.1	0.1	0.1	0.1	0.1	0.1	0.1	0.1	0.1	0.1	0.1	0.1	0.1	0.1	0.1	0.1	0.1	0.1	0.1	0.1	0.1	0.1	0.1	0.1	0.1	0.1	0.1	0.1	0.1	0.1	0.1
KY307040_Takecallis_arundicolens	0.1	0.1	0.1	0.1	0.1	0.1	0.1	0.1	0.1	0.1	0.1	0.1	0.1	0.1	0.1	0.1	0.1	0.1	0.1	0.1	0.1	0.1	0.1	0.1	0.1	0.1	0.1	0.1	0.1	0.1	0.1	0.1	0.1	0.1	0.1	0.1	0.1	0.1	0.1	0.1	0.1	0.1	0.1	0.1	0.1	0.1	0.1	0.1	0.1
KY307041_Takecallis_arundicolens	0.1	0.1	0.1	0.1	0.1	0.1	0.1	0.1	0.1	0.1	0.1	0.1	0.1	0.1	0.1	0.1	0.1	0.1	0.1	0.1	0.1	0.1	0.1	0.1	0.1	0.1	0.1	0.1	0.1	0.1	0.1	0.1	0.1	0.1	0.1	0.1	0.1	0.1	0.1	0.1	0.1	0.1	0.1	0.1	0.1	0.1	0.1	0.1	0.1
KY307042_Takecallis_arundicolens	0.1	0.1	0.1	0.1	0.1	0.1	0.1	0.1	0.1	0.1	0.1	0.1	0.1	0.1	0.1	0.1	0.1	0.1	0.1	0.1	0.1	0.1	0.1	0.1	0.1	0.1	0.1	0.1	0.1	0.1	0.1	0.1	0.1	0.1	0.1	0.1	0.1	0.1	0.1	0.1	0.1	0.1	0.1	0.1	0.1	0.1	0.1	0.1	0.1
KY307044_Takecallis_arundicolens	0.0982143	0.0982143	0.0982143	0.0982143	0.0982143	0.0982143	0.0982143	0.0982143	0.0982143	0.0982143	0.0982143	0.0982143	0.0982143	0.0982143	0.0982143	0.0982143	0.0982143	0.0982143	0.0982143	0.0982143	0.0982143	0.0982143	0.0982143	0.0982143	0.0982143	0.0982143	0.0982143	0.0982143	0.0982143	0.0982143	0.0982143	0.0982143	0.0982143	0.0982143	0.0982143	0.0982143	0.0982143	0.0982143	0.0982143	0.0982143	0.0982143	0.0982143	0.0982143	0.0982143	0.0982143	0.0982143	0.0982143	0.0982143	0.0982143
KY307045_Takecallis_arundicolens	0.0982143	0.0982143	0.0982143	0.0982143	0.0982143	0.0982143	0.0982143	0.0982143	0.0982143	0.0982143	0.0982143	0.0982143	0.0982143	0.0982143	0.0982143	0.0982143	0.0982143	0.0982143	0.0982143	0.0982143	0.0982143	0.0982143	0.0982143	0.0982143	0.0982143	0.0982143	0.0982143	0.0982143	0.0982143	0.0982143	0.0982143	0.0982143	0.0982143	0.0982143	0.0982143	0.0982143	0.0982143	0.0982143	0.0982143	0.0982143	0.0982143	0.0982143	0.0982143	0.0982143	0.0982143	0.0982143	0.0982143	0.0982143	0.0982143
KY307046_Takecallis_arundicolens	0.0982143	0.0982143	0.0982143	0.0982143	0.0982143	0.0982143	0.0982143	0.0982143	0.0982143	0.0982143	0.0982143	0.0982143	0.0982143	0.0982143	0.0982143	0.0982143	0.0982143	0.0982143	0.0982143	0.0982143	0.0982143	0.0982143	0.0982143	0.0982143	0.0982143	0.0982143	0.0982143	0.0982143	0.0982143	0.0982143	0.0982143	0.0982143	0.0982143	0.0982143	0.0982143	0.0982143	0.0982143	0.0982143	0.0982143	0.0982143	0.0982143	0.0982143	0.0982143	0.0982143	0.0982143	0.0982143	0.0982143	0.0982143	0.0982143
KY307052_Takecallis_arundicolens	0.0982143	0.0982143	0.0982143	0.0982143	0.0982143	0.0982143	0.0982143	0.0982143	0.0982143	0.0982143	0.0982143	0.0982143	0.0982143	0.0982143	0.0982143	0.0982143	0.0982143	0.0982143	0.0982143	0.0982143	0.0982143	0.0982143	0.0982143	0.0982143	0.0982143	0.0982143	0.0982143	0.0982143	0.0982143	0.0982143	0.0982143	0.0982143	0.0982143	0.0982143	0.0982143	0.0982143	0.0982143	0.0982143	0.0982143	0.0982143	0.0982143	0.0982143	0.0982143	0.0982143	0.0982143	0.0982143	0.0982143	0.0982143	0.0982143
GU135641_Takecallis_arundinariae	0.0964286	0.0964286	0.0964286	0.0964286	0.0964286	0.0964286	0.0964286	0.0964286	0.0964286	0.0964286	0.0964286	0.0964286	0.0964286	0.0964286	0.0964286	0.0964286	0.0964286	0.0964286	0.0964286	0.0964286	0.0964286	0.0964286	0.0964286	0.0964286	0.0964286	0.0964286	0.0964286	0.0964286	0.0964286	0.0964286	0.0964286	0.0964286	0.0964286	0.0964286	0.0964286	0.0964286	0.0964286	0.0964286	0.0964286	0.0964286	0.0964286	0.0964286	0.0964286	0.0964286	0.0964286	0.0964286	0.0964286	0.0964286	0.0964286
KR039454_Takecallis_arundinariae	0.0964286	0.0964286	0.0964286	0.0964286	0.0964286	0.0964286	0.0964286	0.0964286	0.0964286	0.0964286	0.0964286	0.0964286	0.0964286	0.0964286	0.0964286	0.0964286	0.0964286	0.0964286	0.0964286	0.0964286	0.0964286	0.0964286	0.0964286	0.0964286	0.0964286	0.0964286	0.0964286	0.0964286	0.0964286	0.0964286	0.0964286	0.0964286	0.0964286	0.0964286	0.0964286	0.0964286	0.0964286	0.0964286	0.0964286	0.0964286	0.0964286	0.0964286	0.0964286	0.0964286	0.0964286	0.0964286	0.0964286	0.0964286	0.0964286
MH820953_Takecallis_arundinariae	0.0964286	0.0964286	0.0964286	0.0964286	0.0964286	0.0964286	0.0964286	0.0964286	0.0964286	0.0964286	0.0964286	0.0964286	0.0964286	0.0964286	0.0964286	0.0964286	0.0964286	0.0964286	0.0964286	0.0964286	0.0964286	0.0964286	0.0964286	0.0964286	0.0964286	0.0964286	0.0964286	0.0964286	0.0964286	0.0964286	0.0964286	0.0964286	0.0964286	0.0964286	0.0964286	0.0964286	0.0964286	0.0964286	0.0964286	0.0964286	0.0964286	0.0964286	0.0964286	0.0964286	0.0964286	0.0964286	0.0964286	0.0964286	0.0964286
JX205217_Takecallis_arundinariae	0.0964286	0.0964286	0.0964286	0.0964286	0.0964286	0.0964286	0.0964286	0.0964286	0.0964286	0.0964286	0.0964286	0.0964286	0.0964286	0.0964286	0.0964286	0.0964286	0.0964286	0.0964286	0.0964286	0.0964286	0.0964286	0.0964286	0.0964286	0.0964286	0.0964286	0.0964286	0.0964286	0.0964286	0.0964286	0.0964286	0.0964286	0.0964286	0.0964286	0.0964286	0.0964286	0.0964286	0.0964286	0.0964286	0.0964286	0.0964286	0.0964286	0.0964286	0.0964286	0.0964286	0.0964286	0.0964286	0.0964286	0.0964286	0.0964286
KF639650_Takecallis_arundinariae	0.0964286	0.0964286	0.0964286	0.0964286	0.0964286	0.0964286	0.0964286	0.0964286	0.0964286	0.0964286	0.0964286	0.0964286	0.0964286	0.0964286	0.0964286	0.0964286	0.0964286	0.0964286	0.0964286	0.0964286	0.0964286	0.0964286	0.0964286	0.0964286	0.0964286	0.0964286	0.0964286	0.0964286	0.0964286	0.0964286	0.0964286	0.0964286	0.0964286	0.0964286	0.0964286	0.0964286	0.0964286	0.0964286	0.0964286	0.0964286	0.0964286	0.0964286	0.0964286	0.0964286	0.0964286	0.0964286	0.0964286	0.0964286	0.0964286
KR034488_Takecallis_arundinariae	0.0964286	0.0964286	0.0964286	0.0964286	0.0964286	0.0964286	0.0964286	0.0964286	0.0964286	0.0964286	0.0964286	0.0964286	0.0964286	0.0964286	0.0964286	0.0964286	0.0964286	0.0964286	0.0964286	0.0964286	0.0964286	0.0964286	0.0964286	0.0964286	0.0964286	0.0964286	0.0964286	0.0964286	0.0964286	0.0964286	0.0964286	0.0964286	0.0964286	0.0964286	0.0964286	0.0964286	0.0964286	0.0964286	0.0964286	0.0964286	0.0964286	0.0964286	0.0964286	0.0964286	0.0964286	0.0964286	0.0964286	0.0964286	0.0964286
KR034713_Takecallis_arundinariae	0.0964286	0.0964286	0.0964286	0.0964286	0.0964286	0.0964286	0.0964286	0.0964286	0.0964286	0.0964286	0.0964286	0.0964286	0.0964286	0.0964286	0.0964286	0.0964286	0.0964286	0.0964286	0.0964286	0.0964286	0.0964286	0.0964286	0.0964286	0.0964286	0.0964286	0.0964286	0.0964286	0.0964286	0.0964286	0.0964286	0.0964286	0.0964286	0.0964286	0.0964286	0.0964286	0.0964286	0.0964286	0.0964286	0.0964286	0.0964286	0.0964286	0.0964286	0.0964286	0.0964286	0.0964286	0.0964286	0.0964286	0.0964286	0.0964286
KR043148_Takecallis_arundinariae	0.0964286	0.0964286	0.0964286	0.0964286	0.0964286	0.0964286	0.0964286	0.0964286	0.0964286	0.0964286	0.0964286	0.0964286	0.0964286	0.0964286	0.0964286	0.0964286	0.0964286	0.0964286	0.0964286	0.0964286	0.0964286	0.0964286	0.0964286	0.0964286	0.0964286	0.0964286	0.0964286	0.0964286	0.0964286	0.0964286	0.0964286	0.0964286	0.0964286	0.0964286	0.0964286	0.0964286	0.0964286	0.0964286	0.0964286	0.0964286	0.0964286	0.0964286	0.0964286	0.0964286	0.0964286	0.0964286	0.0964286	0.0964286	0.0964286
KY307054_Takecallis_arundinariae	0.0964286	0.0964286	0.0964286	0.0964286	0.0964286	0.0964286	0.0964286	0.0964286	0.0964286	0.0964286	0.0964286	0.0964286	0.0964286	0.0964286	0.0964286	0.0964286	0.0964286	0.0964286	0.0964286	0.0964286	0.0964286	0.0964286	0.0964286	0.0964286	0.0964286	0.0964286	0.0964286	0.0964286	0.0964286	0.0964286	0.0964286	0.0964286	0.0964286	0.0964286	0.0964286	0.0964286	0.0964286	0.0964286	0.0964286	0.0964286	0.0964286	0.0964286	0.0964286	0.0964286	0.0964286	0.0964286	0.0964286	0.0964286	0.0964286
KY307055_Takecallis_arundinariae	0.0964286	0.0964286	0.0964286	0.0964286	0.0964286	0.0964286	0.0964286	0.0964286	0.0964286	0.0964286	0.0964286	0.0964286	0.0964286	0.0964286	0.0964286	0.0964286	0.0964286	0.0964286	0.0964286	0.0964286	0.0964286	0.0964286	0.0964286	0.0964286	0.0964286	0.0964286	0.0964286	0.0964286	0.0964286	0.0964286	0.0964286	0.0964286	0.0964286	0.0964286	0.0964286	0.0964286	0.0964286	0.0964286	0.0964286	0.0964286	0.0964286	0.0964286	0.0964286	0.0964286	0.0964286	0.0964286	0.0964286	0.0964286	0.0964286
KR579007_Takecallis_arundinariae	0.0922787	0.0922787	0.0922787	0.0922787	0.0922787	0.0922787	0.0922787	0.0922787	0.0922787	0.0922787	0.0922787	0.0922787	0.0922787	0.0922787	0.0922787	0.0922787	0.0922787	0.0922787	0.0922787	0.0922787	0.0922787	0.0922787	0.0922787	0.0922787	0.0922787	0.0922787	0.0922787	0.0922787	0.0922787	0.0922787	0.0922787	0.0922787	0.0922787	0.0922787	0.0922787	0.0922787	0.0922787	0.0922787	0.0922787	0.0922787	0.0922787	0.0922787	0.0922787	0.0922787	0.0922787	0.0922787	0.0922787	0.0922787	0.0922787
MH820951_Takecallis_arundinariae	0.0982143	0.0982143	0.0982143	0.0982143	0.0982143	0.0982143	0.0982143	0.0982143	0.0982143	0.0982143	0.0982143	0.0982143	0.0982143	0.0982143	0.0982143	0.0982143	0.0982143	0.0982143	0.0982143	0.0982143	0.0982143	0.0982143	0.0982143	0.0982143	0.0982143	0.0982143	0.0982143	0.0982143	0.0982143	0.0982143	0.0982143	0.0982143	0.0982143	0.0982143	0.0982143	0.0982143	0.0982143	0.0982143	0.0982143	0.0982143	0.0982143	0.0982143	0.0982143	0.0982143	0.0982143	0.0982143	0.0982143	0.0982143	0.0982143
MH820952_Takecallis_arundinariae	0.0982143	0.0982143	0.0982143	0.0982143	0.0982143	0.0982143	0.0982143	0.0982143	0.0982143	0.0982143	0.0982143	0.0982143	0.0982143	0.0982143	0.0982143	0.0982143	0.0982143	0.0982143	0.0982143	0.0982143	0.0982143	0.0982143	0.0982143	0.0982143	0.0982143	0.0982143	0.0982143	0.0982143	0.0982143	0.0982143	0.0982143	0.0982143	0.0982143	0.0982143	0.0982143	0.0982143	0.0982143	0.0982143	0.0982143	0.0982143	0.0982143	0.0982143	0.0982143	0.0982143	0.0982143	0.0982143	0.0982143	0.0982143	0.0982143
MH820957_Takecallis_arundinariae	0.0982143	0.0982143	0.0982143	0.0982143	0.0982143	0.0982143	0.0982143	0.0982143	0.0982143	0.0982143	0.0982143	0.0982143	0.0982143	0.0982143	0.0982143	0.0982143	0.0982143	0.0982143	0.0982143	0.0982143	0.0982143	0.0982143	0.0982143	0.0982143	0.0982143	0.0982143	0.0982143	0.0982143	0.0982143	0.0982143	0.0982143	0.0982143	0.0982143	0.0982143	0.0982143	0.0982143	0.0982143	0.0982143	0.0982143	0.0982143	0.0982143	0.0982143	0.0982143	0.0982143	0.0982143	0.0982143	0.0982143	0.0982143	0.0982143
MH820947_Takecallis_arundinariae	0.0946429	0.0946429	0.0946429	0.0946429	0.0946429	0.0946429	0.0946429	0.0946429	0.0946429	0.0946429	0.0946429	0.0946429	0.0946429	0.0946429	0.0946429	0.0946429	0.0946429	0.0946429	0.0946429	0.0946429	0.0946429	0.0946429	0.0946429	0.0946429	0.0946429	0.0946429	0.0946429	0.0946429	0.0946429	0.0946429	0.0946429	0.0946429	0.0946429	0.0946429	0.0946429	0.0946429	0.0946429	0.0946429	0.0946429	0.0946429	0.0946429	0.0946429	0.0946429	0.0946429	0.0946429	0.0946429	0.0946429	0.0946429	0.0946429
MH820950_Takecallis_arundinariae	0.0946429	0.0946429	0.0946429	0.0946429	0.0946429	0.0946429	0.0946429	0.0946429	0.0946429	0.0946429	0.0946429	0.0946429	0.0946429	0.0946429	0.0946429	0.0946429	0.0946429	0.0946429	0.0946429	0.0946429	0.0946429	0.0946429	0.0946429	0.0946429	0.0946429	0.0946429	0.0946429	0.0946429	0.0946429	0.0946429	0.0946429	0.0946429	0.0946429	0.0946429	0.0946429	0.0946429	0.0946429	0.0946429	0.0946429	0.0946429	0.0946429	0.0946429	0.0946429	0.0946429	0.0946429	0.0946429	0.0946429	0.0946429	0.0946429
MH820955_Takecallis_arundinariae	0.0946429	0.0946429	0.0946429	0.0946429	0.0946429	0.0946429	0.0946429	0.0946429	0.0946429	0.0946429	0.0946429	0.0946429	0.0946429	0.0946429	0.0946429	0.0946429	0.0946429	0.0946429	0.0946429	0.0946429	0.0946429	0.0946429	0.0946429	0.0946429	0.0946429	0.0946429	0.0946429	0.0946429	0.0946429	0.0946429	0.0946429	0.0946429	0.0946429	0.0946429	0.0946429	0.0946429	0.0946429	0.0946429	0.0946429	0.0946429	0.0946429	0.0946429	0.0946429	0.0946429	0.0946429	0.0946429	0.0946429	0.0946429	0.0946429
MH820956_Takecallis_arundinariae	0.0946429	0.0946429	0.0946429	0.0946429	0.0946429	0.0946429	0.0946429	0.0946429	0.0946429	0.0946429	0.0946429	0.0946429	0.0946429	0.0946429	0.0946429	0.0946429	0.0946429	0.0946429	0.0946429	0.0946429	0.0946429	0.0946429	0.0946429	0.0946429	0.0946429	0.0946429	0.0946429	0.0946429	0.0946429	0.0946429	0.0946429	0.0946429	0.0946429	0.0946429	0.0946429	0.0946429	0.0946429	0.0946429	0.0946429	0.0946429	0.0946429	0.0946429	0.0946429	0.0946429	0.0946429	0.0946429	0.0946429	0.0946429	0.0946429
MH820948_Takecallis_arundinariae	0.0928571	0.0928571	0.0928571	0.0928571	0.0928571	0.0928571	0.0928571	0.0928571	0.0928571	0.0928571	0.0928571	0.0928571	0.0928571	0.0928571	0.0928571	0.0928571	0.0928571	0.0928571	0.0928571	0.0928571	0.0928571	0.0928571	0.0928571	0.0928571	0.0928571	0.0928571	0.0928571	0.0928571	0.0928571	0.0928571	0.0928571	0.0928571	0.0928571	0.0928571	0.0928571	0.0928571	0.0928571	0.0928571	0.0928571	0.0928571	0.0928571	0.0928571	0.0928571	0.0928571	0.0928571	0.0928571	0.0928571	0.0928571	0.0928571
MH820954_Takecallis_arundinariae	0.101786	0.101786	0.101786	0.101786	0.101786	0.101786	0.101786	0.101786	0.101786	0.101786	0.101786	0.101786	0.101786	0.101786	0.101786	0.101786	0.101786	0.101786	0.101786	0.101786	0.101786	0.101786	0.101786	0.101786	0.101786	0.101786	0.101786	0.101786	0.101786	0.101786	0.101786	0.101786	0.101786	0.101786	0.101786	0.101786	0.101786	0.101786	0.101786	0.101786	0.101786	0.101786	0.101786	0.101786	0.101786	0.101786	0.101786	0.101786	0.101786
KY306818.1_Calaphis_magnoliae	0.110714	0.110714	0.110714	0.110714	0.110714	0.110714	0.110714	0.110714	0.110714	0.110714	0.110714	0.110714	0.110714	0.110714	0.110714	0.110714	0.110714	0.110714	0.110714	0.110714	0.110714	0.110714	0.110714	0.110714	0.110714	0.110714	0.110714	0.110714	0.110714	0.110714	0.110714	0.110714	0.110714	0.110714	0.110714	0.110714	0.110714	0.110714	0.110714	0.110714	0.110714	0.110714	0.110714	0.110714	0.110714	0.110714	0.110714	0.110714	0.110714
KR033551_Euceraphis_lineata	0.1125	0.1125	0.1125	0.1125	0.1125	0.1125	0.1125	0.1125	0.1125	0.1125	0.1125	0.1125	0.1125	0.1125	0.1125	0.1125	0.1125	0.1125	0.1125	0.1125	0.1125	0.1125	0.1125	0.1125	0.1125	0.1125	0.1125	0.1125	0.1125	0.1125	0.1125	0.1125	0.1125	0.1125	0.1125	0.1125	0.1125	0.1125	0.1125	0.1125	0.1125	0.1125	0.1125	0.1125	0.1125	0.1125	0.1125	0.1125	0.1125
Tracing the invasion of Takecallis nigroantennatus (Hemiptera, Aphididae) on cold-hardy bamboo Fargesia using mitochondrial COI data.
Karina Wieczorek, Dominik Chłond, Roma Durak, Matt Elliot, Anders Endrestøl, Jos Van der Palen, Beata Borowiak-Sobkowiak, Natalia Sawka-Gądek
Supplementary Material Table S2: The number of base differences per site from between sequences are shown. Standard error estimate(s) are shown above the diagonal.
[truncated: 176 more columns]

## Sheet: Table S3
	T. nigroantennatus	T. taiwana	T. sasae	T. aroundicolens	T. aroundinariae
T. nigroantennatus		0.0120378	0.0113658	0.0115023	0.0123121
T.taiwana	0.0891865		0.00988476	0.0114949	0.0125517
T.sasae	0.0803571	0.0589286		0.0117958	0.0131809
T. aroundicolens	0.104468	0.106322	0.10724		0.0104581
T. aroundinariae	0.0962211	0.115749	0.119325	0.0876755
Tracing the invasion of Takecallis nigroantennatus (Hemiptera, Aphididae) on cold-hardy bamboo Fargesia using mitochondrial COI data.
Karina Wieczorek, Dominik Chłond, Roma Durak, Matt Elliot, Anders Endrestøl, Jos Van der Palen, Beata Borowiak-Sobkowiak, Natalia Sawka-Gądek
Supplementary Material Table S3: The number of base differences per site from between goup of sequences are shown. Standard error estimate(s) are shown above the diagonal.

## Sheet: Table S4
No.	Species	Sample population	isolate	Locality	Coordinates	Genbank accession number	Reference	Host plant	Kolumna1	Date of collection
1	Takecallis nigroantennatus	TNUK_1	UK1-1	United Kingdom, RBG Edinburgh	55°57.90′N, 3°12.58′W	PV805314	present study	Fargesia nitida		2023-07-12
2	Takecallis nigroantennatus	TNUK_1	UK1-2	United Kingdom, RBG Edinburgh	55°57.90′N, 3°12.58′W	PV805315	present study	Fargesia nitida		2023-07-12
3	Takecallis nigroantennatus	TNUK_1	UK1-3	United Kingdom, RBG Edinburgh	55°57.90′N, 3°12.58′W	PV805316	present study	Fargesia nitida		2023-07-12
4	Takecallis nigroantennatus	TNUK_1	UK1-4	United Kingdom, RBG Edinburgh	55°57.90′N, 3°12.58′W	PV805317	present study	Fargesia nitida		2023-07-12
5	Takecallis nigroantennatus	TNUK_1	UK1-5	United Kingdom, RBG Edinburgh	55°57.90′N, 3°12.58′W	PV805318	present study	Fargesia nitida		2023-07-12
6	Takecallis nigroantennatus	TNUK_1	UK1-6	United Kingdom, RBG Edinburgh	55°57.90′N, 3°12.58′W	PV805319	present study	Fargesia nitida		2023-07-12
7	Takecallis nigroantennatus	TNUK_1	UK1-7	United Kingdom, RBG Edinburgh	55°57.90′N, 3°12.58′W	PV805320	present study	Fargesia nitida		2023-07-12
8	Takecallis nigroantennatus	TNUK_1	UK1-8	United Kingdom, RBG Edinburgh	55°57.90′N, 3°12.58′W	PV805321	present study	Fargesia nitida		2023-07-12
9	Takecallis nigroantennatus	TNUK_1	UK1-9	United Kingdom, RBG Edinburgh	55°57.90′N, 3°12.58′W	PV805322	present study	Fargesia nitida		2023-07-12
10	Takecallis nigroantennatus	TNUK_1	UK1-10	United Kingdom, RBG Edinburgh	55°57.90′N, 3°12.58′W	PV805323	present study	Fargesia nitida		2023-07-12
11	Takecallis nigroantennatus	TNUK_2	UK2-1	United Kingdom, RBG Benmore	56°01.59′N, 4°58.71′W	PV805324	present study	Yuschania aceps		2023-07-17
12	Takecallis nigroantennatus	TNUK_2	UK2-2	United Kingdom, RBG Benmore	56°01.59′N, 4°58.71′W	PV805325	present study	Yuschania aceps		2023-07-17
13	Takecallis nigroantennatus	TNUK_2	UK2-3	United Kingdom, RBG Benmore	56°01.59′N, 4°58.71′W	PV805326	present study	Yuschania aceps		2023-07-17
14	Takecallis nigroantennatus	TNUK_2	UK2-4	United Kingdom, RBG Benmore	56°01.59′N, 4°58.71′W	PV805327	present study	Yuschania aceps		2023-07-17
15	Takecallis nigroantennatus	TNUK_2	UK2-5	United Kingdom, RBG Benmore	56°01.59′N, 4°58.71′W	PV805328	present study	Yuschania aceps		2023-07-17
16	Takecallis nigroantennatus	TNUK_2	UK2-6	United Kingdom, RBG Benmore	56°01.59′N, 4°58.71′W	PV805329	present study	Yuschania aceps		2023-07-17
17	Takecallis nigroantennatus	TNUK_2	UK2-7	United Kingdom, RBG Benmore	56°01.59′N, 4°58.71′W	PV805330	present study	Yuschania aceps		2023-07-17
18	Takecallis nigroantennatus	TNUK_2	UK2-8	United Kingdom, RBG Benmore	56°01.59′N, 4°58.71′W	PV805331	present study	Yuschania aceps		2023-07-17
19	Takecallis nigroantennatus	TNUK_2	UK2-9	United Kingdom, RBG Benmore	56°01.59′N, 4°58.71′W	PV805332	present study	Yuschania aceps		2023-07-17
20	Takecallis nigroantennatus	TNUK_2	UK2-10	United Kingdom, RBG Benmore	56°01.59′N, 4°58.71′W	PV805333	present study	Yuschania aceps		2023-07-17
21	Takecallis nigroantennatus	TNBE_1	BE1-1	Belgium, Maldegem	51°12.60′N, 3°26.88′E	PV805334	present study	Fargesia sp.		2024-09-30
22	Takecallis nigroantennatus	TNBE_1	BE1-2	Belgium, Maldegem	51°12.60′N, 3°26.88′E	PV805335	present study	Fargesia sp.		2024-09-30
23	Takecallis nigroantennatus	TNBE_1	BE1-3	Belgium,Maldegem	51°12.60′N, 3°26.88′E	PV805336	present study	Fargesia sp.		2024-09-30
24	Takecallis nigroantennatus	TNBE_1	BE1-4	Belgium, Maldegem	51°12.60′N, 3°26.88′E	PV805337	present study	Fargesia sp.		2024-09-30
25	Takecallis nigroantennatus	TNBE_1	BE1-5	Belgium, Maldegem	51°12.60′N, 3°26.88′E	PV805338	present study	Fargesia sp.		2024-09-30
26	Takecallis nigroantennatus	TNBE_1	BE1-6	Belgium, Maldegem	51°12.60′N, 3°26.88′E	PV805339	present study	Fargesia sp.		2024-09-30
27	Takecallis nigroantennatus	TNNL_2	NL1-1	Netherlands, Valkenswaard, Kimmei Nursery	51°20.78′N, 5°28.25′E	PV805340	present study	Fargesia Jiuzhaigou 1		2024-10-02
28	Takecallis nigroantennatus	TNNL_2	NL1-2	Netherlands, Valkenswaard, Kimmei Nursery	51°20.78′N, 5°28.25′E	PV805341	present study	Fargesia Jiuzhaigou 1		2024-10-02
29	Takecallis nigroantennatus	TNNL_2	NL1-3	Netherlands, Valkenswaard, Kimmei Nursery	51°20.78′N, 5°28.25′E	PV805342	present study	Fargesia Jiuzhaigou 1		2024-10-02
30	Takecallis nigroantennatus	TNNL_2	NL1-4	Netherlands, Valkenswaard, Kimmei Nursery	51°20.78′N, 5°28.25′E	PV805343	present study	Fargesia Jiuzhaigou 1		2024-10-02
31	Takecallis nigroantennatus	TNNL_2	NL1-5	Netherlands, Valkenswaard, Kimmei Nursery	51°20.78′N, 5°28.25′E	PV805344	present study	Fargesia Jiuzhaigou 1		2024-10-02
32	Takecallis nigroantennatus	TNNL_2	NL1-6	Netherlands, Valkenswaard, Kimmei Nursery	51°20.78′N, 5°28.25′E	PV805345	present study	Fargesia Jiuzhaigou 1		2024-10-02
33	Takecallis nigroantennatus	TNNL_2	NL1-7	Netherlands, Valkenswaard, Kimmei Nursery	51°20.78′N, 5°28.25′E	PV805346	present study	Fargesia Jiuzhaigou 1		2024-10-02
34	Takecallis nigroantennatus	TNNL_2	NL1-8	Netherlands, Valkenswaard, Kimmei Nursery	51°20.78′N, 5°28.25′E	PV805347	present study	Fargesia Jiuzhaigou 1		2024-10-02
35	Takecallis nigroantennatus	TNNL_2	NL1-9	Netherlands, Valkenswaard, Kimmei Nursery	51°20.78′N, 5°28.25′E	PV805348	present study	Fargesia Jiuzhaigou 1		2024-10-02
36	Takecallis nigroantennatus	TNNL_2	NL1-10	Netherlands, Valkenswaard, Kimmei Nursery	51°20.78′N, 5°28.25′E	PV805349	present study	Fargesia Jiuzhaigou 1		2024-10-02
37	Takecallis nigroantennatus	TNNL_1	NL2-1	Netherlands, Asten, Bamboo Giant Nursery	51°23.24′N, 5°50.42′E	PV805350	present study	Fargesia nitida WinterJoy		2024-10-04
38	Takecallis nigroantennatus	TNNL_1	NL2-2	Netherlands, Asten, Bamboo Giant Nursery	51°23.24′N, 5°50.42′E	PV805351	present study	Fargesia nitida WinterJoy		2024-10-04
39	Takecallis nigroantennatus	TNNL_1	NL2-3	Netherlands, Asten, Bamboo Giant Nursery	51°23.24′N, 5°50.42′E	PV805352	present study	Fargesia nitida WinterJoy		2024-10-04
40	Takecallis nigroantennatus	TNNL_1	NL2-4	Netherlands, Asten, Bamboo Giant Nursery	51°23.24′N, 5°50.42′E	PV805353	present study	Fargesia nitida WinterJoy		2024-10-04
41	Takecallis nigroantennatus	TNNL_1	NL2-5	Netherlands, Asten, Bamboo Giant Nursery	51°23.24′N, 5°50.42′E	PV805354	present study	Fargesia nitida WinterJoy		2024-10-04
42	Takecallis nigroantennatus	TNNL_1	NL2-6	Netherlands, Asten, Bamboo Giant Nursery	51°23.24′N, 5°50.42′E	PV805355	present study	Fargesia nitida WinterJoy		2024-10-04
43	Takecallis nigroantennatus	TNNL_1	NL2-7	Netherlands, Asten, Bamboo Giant Nursery	51°23.24′N, 5°50.42′E	PV805356	present study	Fargesia nitida WinterJoy		2024-10-04
44	Takecallis nigroantennatus	TNNL_1	NL2-8	Netherlands, Asten, Bamboo Giant Nursery	51°23.24′N, 5°50.42′E	PV805357	present study	Fargesia nitida WinterJoy		2024-10-04
45	Takecallis nigroantennatus	TNNL_1	NL2-9	Netherlands, Asten, Bamboo Giant Nursery	51°23.24′N, 5°50.42′E	PV805358	present study	Fargesia nitida WinterJoy		2024-10-04
46	Takecallis nigroantennatus	TNNL_1	NL2-10	Netherlands, Asten, Bamboo Giant Nursery	51°23.24′N, 5°50.42′E	PV805359	present study	Fargesia nitida WinterJoy		2024-10-04
47	Takecallis nigroantennatus	TNDE_2	DE1-1	Germany, Gottingen	51°33.71′N, 9°54.66′E	PV805360	present study	Fargesia sp.		2024-10-06
48	Takecallis nigroantennatus	TNDE_2	DE1-2	Germany, Gottingen	51°33.71′N, 9°54.66′E	PV805361	present study	Fargesia sp.		2024-10-06
49	Takecallis nigroantennatus	TNDE_2	DE1-3	Germany, Gottingen	51°33.71′N, 9°54.66′E	PV805362	present study	Fargesia sp.		2024-10-06
50	Takecallis nigroantennatus	TNDE_2	DE1-4	Germany, Gottingen	51°33.71′N, 9°54.66′E	PV805363	present study	Fargesia sp.		2024-10-06
51	Takecallis nigroantennatus	TNDE_2	DE1-5	Germany, Gottingen	51°33.71′N, 9°54.66′E	PV805364	present study	Fargesia sp.		2024-10-06
52	Takecallis nigroantennatus	TNDE_2	DE1-6	Germany, Gottingen	51°33.71′N, 9°54.66′E	PV805365	present study	Fargesia sp.		2024-10-06
53	Takecallis nigroantennatus	TNDE_2	DE1-7	Germany, Gottingen	51°33.71′N, 9°54.66′E	PV805366	present study	Fargesia sp.		2024-10-06
54	Takecallis nigroantennatus	TNDE_2	DE1-8	Germany, Gottingen	51°33.71′N, 9°54.66′E	PV805367	present study	Fargesia sp.		2024-10-06
55	Takecallis nigroantennatus	TNDE_2	DE1-9	Germany, Gottingen	51°33.71′N, 9°54.66′E	PV805368	present study	Fargesia sp.		2024-10-06
56	Takecallis nigroantennatus	TNDE_2	DE1-10	Germany, Gottingen	51°33.71′N, 9°54.66′E	PV805369	present study	Fargesia sp.		2024-10-06
57	Takecallis nigroantennatus	TNDE_1	DE2-1	Germany, Gottingen 2	51°33.71′N, 9°54.66′E	PV805370	present study	Fargesia murielae Jumbo		2024-10-06
58	Takecallis nigroantennatus	TNDE_1	DE2-2	Germany, Gottingen 2	51°33.71′N, 9°54.66′E	PV805371	present study	Fargesia murielae Jumbo		2024-10-06
59	Takecallis nigroantennatus	TNDE_1	DE2-3	Germany, Gottingen 2	51°33.71′N, 9°54.66′E	PV805372	present study	Fargesia murielae Jumbo		2024-10-06
60	Takecallis nigroantennatus	TNDE_1	DE2-4	Germany, Gottingen 2	51°33.71′N, 9°54.66′E	PV805373	present study	Fargesia murielae Jumbo		2024-10-06
61	Takecallis nigroantennatus	TNDE_1	DE2-5	Germany, Gottingen 2	51°33.71′N, 9°54.66′E	PV805374	present study	Fargesia murielae Jumbo		2024-10-06
62	Takecallis nigroantennatus	TNPL_2	PL1-1	Poland, Siemianowice Śląskie	50°18.67′N, 19°01.17′E	PV805375	present study	Fargesia murielae Simba		2024-05-11
63	Takecallis nigroantennatus	TNPL_2	PL1-2	Poland, Siemianowice Sląskie	50°18.67′N, 19°01.17′E	PV805376	present study	Fargesia murielae Simba		2024-05-11
64	Takecallis nigroantennatus	TNPL_2	PL1-3	Poland, Siemianowice Sląskie	50°18.67′N, 19°01.17′E	PV805377	present study	Fargesia murielae Simba		2024-05-11
65	Takecallis nigroantennatus	TNPL_2	PL1-4	Poland, Siemianowice Sląskie	50°18.67′N, 19°01.17′E	PV805378	present study	Fargesia murielae Simba		2024-05-11
66	Takecallis nigroantennatus	TNPL_2	PL1-5	Poland, Siemianowice Sląskie	50°18.67′N, 19°01.17′E	PV805379	present study	Fargesia murielae Simba		2024-05-11
67	Takecallis nigroantennatus	TNPL_2	PL1-6	Poland, Siemianowice Sląskie	50°18.67′N, 19°01.17′E	PV805380	present study	Fargesia murielae Simba		2024-05-11
68	Takecallis nigroantennatus	TNPL_2	PL1-7	Poland, Siemianowice Sląskie	50°18.67′N, 19°01.17′E	PV805381	present study	Fargesia murielae Simba		2024-05-11
69	Takecallis nigroantennatus	TNPL_2	PL1-8	Poland, Siemianowice Sląskie	50°18.67′N, 19°01.17′E	PV805382	present study	Fargesia murielae Simba		2024-05-11
70	Takecallis nigroantennatus	TNPL_3	PL2-1	Poland, Poznań	52°25.14'N, 16°53.19'E	PV805383	present study	Fargesia sp.		2024-10-17
71	Takecallis nigroantennatus	TNPL_3	PL2-2	Poland, Poznań	52°25.14'N, 16°53.19'E	PV805384	present study	Fargesia sp.		2024-10-17
72	Takecallis nigroantennatus	TNPL_3	PL2-3	Poland, Poznań	52°25.14'N, 16°53.19'E	PV805385	present study	Fargesia sp.		2024-10-17
73	Takecallis nigroantennatus	TNPL_3	PL2-4	Poland, Poznań	52°25.14'N, 16°53.19'E	PV805386	present study	Fargesia sp.		2024-10-17
74	Takecallis nigroantennatus	TNPL_3	PL2-5	Poland, Poznań	52°25.14'N, 16°53.19'E	PV805387	present study	Fargesia sp.		2024-10-17
75	Takecallis nigroantennatus	TNPL_3	PL2-6	Poland, Poznań	52°25.14'N, 16°53.19'E	PV805388	present study	Fargesia sp.		2024-10-17
76	Takecallis nigroantennatus	TNPL_3	PL2-7	Poland, Poznań	52°25.14'N, 16°53.19'E	PV805389	present study	Fargesia sp.		2024-10-17
77	Takecallis nigroantennatus	TNPL_3	PL2-8	Poland, Poznań	52°25.14'N, 16°53.19'E	PV805390	present study	Fargesia sp.		2024-10-17
78	Takecallis nigroantennatus	TNPL_3	PL2-9	Poland, Poznań	52°25.14'N, 16°53.19'E	PV805391	present study	Fargesia sp.		2024-10-17
79	Takecallis nigroantennatus	TNPL_3	PL2-10	Poland, Poznań	52°25.14'N, 16°53.19'E	PV805392	present study	Fargesia sp.		2024-10-17
80	Takecallis nigroantennatus	TNNO_3	NO1-1	Norway, Oslo	59°55.70'N, 10°46.08'E	PV805393	present study	Fargesia sp.		2024-10-01
81	Takecallis nigroantennatus	TNNO_3	NO1-2	Norway, Oslo	59°55.70'N, 10°46.08'E	PV805394	present study	Fargesia sp.		2024-10-01
82	Takecallis nigroantennatus	TNNO_3	NO1-3	Norway, Oslo	59°55.70'N, 10°46.08'E	PV805395	present study	Fargesia sp.		2024-10-01
83	Takecallis nigroantennatus	TNNO_3	NO1-4	Norway, Oslo	59°55.70'N, 10°46.08'E	PV805396	present study	Fargesia sp.		2024-10-01
84	Takecallis nigroantennatus	TNNO_3	NO1-5	Norway, Oslo	59°55.70'N, 10°46.08'E	PV805397	present study	Fargesia sp.		2024-10-01
85	Takecallis nigroantennatus	TNNO_3	NO1-6	Norway, Oslo	59°55.70'N, 10°46.08'E	PV805398	present study	Fargesia sp.		2024-10-01
86	Takecallis nigroantennatus	TNNO_3	NO1-7	Norway, Oslo	59°55.70'N, 10°46.08'E	PV805399	present study	Fargesia sp.		2024-10-01
87	Takecallis nigroantennatus	TNNO_3	NO1-8	Norway, Oslo	59°55.70'N, 10°46.08'E	PV805400	present study	Fargesia sp.		2024-10-01
88	Takecallis nigroantennatus	TNNO_3	NO1-9	Norway, Oslo	59°55.70'N, 10°46.08'E	PV805401	present study	Fargesia sp.		2024-10-01
89	Takecallis nigroantennatus	TNNO_3	NO1-10	Norway, Oslo	59°55.70'N, 10°46.08'E	PV805402	present study	Fargesia sp.		2024-10-01
90	Takecallis nigroantennatus	TNNO_4	NO2-1	Norway, Oslo Botanic Garden	59°54.99′N, 10°46.26′E	PV805403	present study	Fargesia sp.		2024-10-01
91	Takecallis nigroantennatus	TNNO_4	NO2-2	Norway, Oslo Botanic Garden	59°54.99′N, 10°46.26′E	PV805404	present study	Fargesia sp.		2024-10-01
92	Takecallis nigroantennatus	TNNO_4	NO2-3	Norway, Oslo Botanic Garden	59°54.99′N, 10°46.26′E	PV805405	present study	Fargesia sp.		2024-10-01
93	Takecallis nigroantennatus	TNNO_4	NO2-4	Norway, Oslo Botanic Garden	59°54.99′N, 10°46.26′E	PV805406	present study	Fargesia sp.		2024-10-01
94	Takecallis nigroantennatus	TNNO_4	NO2-5	Norway, Oslo Botanic Garden	59°54.99′N, 10°46.26′E	PV805407	present study	Fargesia sp.		2024-10-01
95	Takecallis nigroantennatus	TNNO_4	NO2-6	Norway, Oslo Botanic Garden	59°54.99′N, 10°46.26′E	PV805408	present study	Fargesia sp.		2024-10-01
96	Takecallis nigroantennatus	TNNO_4	NO2-7	Norway, Oslo Botanic Garden	59°54.99′N, 10°46.26′E	PV805409	present study	Fargesia sp.		2024-10-01
97	Takecallis nigroantennatus	TNNO_4	NO2-8	Norway, Oslo Botanic Garden	59°54.99′N, 10°46.26′E	PV805410	present study	Fargesia sp.		2024-10-01
98	Takecallis nigroantennatus	TNNO_4	NO2-9	Norway, Oslo Botanic Garden	59°54.99′N, 10°46.26′E	PV805411	present study	Fargesia sp.		2024-10-01
99	Takecallis nigroantennatus	TNNO_4	NO2-10	Norway, Oslo Botanic Garden	59°54.99′N, 10°46.26′E	PV805412	present study	Fargesia sp.		2024-10-01
100	Takecallis nigroantennatus	TNNO_1	NO2II-1	Norway, As	59°40.12′N, 10°48.50′E	PV805413	present study	Fargesia sp.		2024-10-13
101	Takecallis nigroantennatus	TNNO_1	NO2II-2	Norway, As	59°40.12′N, 10°48.50′E	PV805414	present study	Fargesia sp.		2024-10-13
102	Takecallis nigroantennatus	TNNO_1	NO2II-3	Norway, As	59°40.12′N, 10°48.50′E	PV805415	present study	Fargesia sp.		2024-10-13
103	Takecallis nigroantennatus	TNNO_1	NO2II-4	Norway, As	59°40.12′N, 10°48.50′E	PV805416	present study	Fargesia sp.		2024-10-13
104	Takecallis nigroantennatus	TNNO_1	NO2II-5	Norway, As	59°40.12′N, 10°48.50′E	PV805417	present study	Fargesia sp.		2024-10-13
105	Takecallis nigroantennatus	TNNO_1	NO2II-6	Norway, As	59°40.12′N, 10°48.50′E	PV805418	present study	Fargesia sp.		2024-10-13
106	Takecallis nigroantennatus	TNNO_1	NO2II-7	Norway, As	59°40.12′N, 10°48.50′E	PV805419	present study	Fargesia sp.		2024-10-13
107	Takecallis nigroantennatus	TNNO_1	NO2II-8	Norway, As	59°40.12′N, 10°48.50′E	PV805420	present study	Fargesia sp.		2024-11-08
108	Takecallis nigroantennatus	TNNO_2	NO3-1	Norway, Trondheim	63°26.78′N, 10°25.61′E	PV805421	present study	Fargesia sp.		2024-11-08
109	Takecallis nigroantennatus	TNNO_2	NO3-2	Norway, Trondheim	63°26.78′N, 10°25.61′E	PV805422	present study	Fargesia sp.		2024-11-08
110	Takecallis nigroantennatus	TNNO_2	NO3-3	Norway, Trondheim	63°26.78′N, 10°25.61′E	PV805423	present study	Fargesia sp.		2024-11-08
111	Takecallis nigroantennatus	TNNO_2	NO3-4	Norway, Trondheim	63°26.78′N, 10°25.61′E	PV805424	present study	Fargesia sp.		2024-11-08
112	Takecallis nigroantennatus	TNNO_2	NO3-5	Norway, Trondheim	63°26.78′N, 10°25.61′E	PV805425	present study	Fargesia sp.		2024-11-08
113	Takecallis nigroantennatus	TNNO_2	NO3-6	Norway, Trondheim	63°26.78′N, 10°25.61′E	PV805426	present study	Fargesia sp.		2024-11-08
114	Takecallis nigroantennatus	TNNO_2	NO3-7	Norway, Trondheim	63°26.78′N, 10°25.61′E	PV805427	present study	Fargesia sp.		2024-11-08
115	Takecallis nigroantennatus	TNNO_2	NO3-8	Norway, Trondheim	63°26.78′N, 10°25.61′E	PV805428	present study	Fargesia sp.		2024-11-08
116	Takecallis nigroantennatus	TNNO_2	NO3-9	Norway, Trondheim	63°26.78′N, 10°25.61′E	PV805429	present study	Fargesia sp.		2024-11-08
117	Takecallis nigroantennatus	TNNO_2	NO3-10	Norway, Trondheim	63°26.78′N, 10°25.61′E	PV805430	present study
118	Takecallis nigroantennatus	TNPL_1	1BAA	Poland, Słupsk	54°27.05′N, 17°02.00′E	OR001758	Wieczorek & Sawka-Gądek 2023
119	Takecallis nigroantennatus	TNPL_1	2BAN	Poland, Słupsk	54°27.05′N, 17°02.00′E	OR001759	Wieczorek & Sawka-Gądek 2023
120	Takecallis nigroantennatus	TNPL_1	3BAN	Poland, Słupsk	54°27.05′N, 17°02.00′E	OR001760	Wieczorek & Sawka-Gądek 2023
121	Takecallis nigroantennatus	TNPL_1	4BAA	Poland, Słupsk	54°27.05′N, 17°02.00′E	OR001761	Wieczorek & Sawka-Gądek 2023
122	Takecallis nigroantennatus	TNPL_1	5BAN	Poland, Słupsk	54°27.05′N, 17°02.00′E	OR001762	Wieczorek & Sawka-Gądek 2023
123	Takecallis nigroantennatus	TNPL_1	6BAA	Poland, Słupsk	54°27.05′N, 17°02.00′E	OR001763	Wieczorek & Sawka-Gądek 2023
124	Takecallis nigroantennatus	TNPL_1	7BAN	Poland, Słupsk	54°27.05′N, 17°02.00′E	OR001764	Wieczorek & Sawka-Gądek 2023
125	Takecallis taiwana					KF639651	direct submission
126	Takecallis taiwana			China, Fuzhou		MH820958	[45] Li et al.2019
127	Takecallis taiwana			China, Fuzhou		MH820959	[45] Li et al.2019
128	Takecallis taiwana			China, Shenzen		MH820961	[45] Li et al.2019
129	Takecallis taiwana			China, Fuzhou		MH820962	[45] Li et al.2019
130	Takecallis taiwana			China, Shenzen		MH820963	[45] Li et al.2019
131	Takecallis taiwana			China, Guangzhou		MH820964	[45] Li et al.2019
132	Takecallis taiwana			China, Hangzhou		MH820965	[45] Li et al.2019
133	Takecallis taiwana			China, Hangzhou		MH820966	[45] Li et al.2019
134	Takecallis taiwana			China, Fuzhou		MH820967	[45] Li et al.2019
135	Takecallis taiwana			China, Fuzhou		MH820968	[45] Li et al.2019
136	Takecallis taiwana			China, Fuzhou		MH820969	[45] Li et al.2019
137	Takecallis taiwana			China, Fuzhou		MH820970	[45] Li et al.2019
138	Takecallis taiwana			China, Fuzhou		MH820971	[45] Li et al.2019
139	Takecallis taiwana			China, Fuzhou		MH820972	[45] Li et al.2019
140	Takecallis taiwana			China, Fuzhou		MH820973	[45] Li et al.2019
141	Takecallis taiwana			China, Fuzhou		MH820974	[45] Li et al.2019
142	Takecallis taiwana			China, Fuzhou		MH820975	[45] Li et al.2019
143	Takecallis taiwana			China, Kunming		MH820976	[45] Li et al.2019
144	Takecallis taiwana			China, Kunming		MH820977	[45] Li et al.2019
145	Takecallis taiwana			China, Fuzhou		MH820978	[45] Li et al.2019
146	Takecallis taiwana			China, Fuzhou		MH820979	[45] Li et al.2019
147	Takecallis taiwana			China, Fuzhou		MH820980	[45] Li et al.2019
148	Takecallis taiwana			China, Fuzhou		MH820981	[45] Li et al.2019
149	Takecallis taiwana			China, Fuzhou		MH820982	[45] Li et al.2019
150	Takecallis taiwana			China, Fuzhou		MH820984	[45] Li et al.2019
151	Takecallis taiwana			China, Fuzhou		MH820985	[45] Li et al.2019
152	Takecallis taiwana			China, Nanchang		MH820986	[45] Li et al.2019
153	Takecallis taiwana			China, Fuzhou		MH820987	[45] Li et al.2019
154	Takecallis taiwana			China, Quanzhou		MH820988	[45] Li et al.2019
155	Takecallis taiwana			China, Wuyishan		MH820989	[45] Li et al.2019
156	Takecallis taiwana			China, Fuzhou		MH820990	[45] Li et al.2019
157	Takecallis taiwana			China, Fuzhou		MH820991	[45] Li et al.2019
158	Takecallis taiwana			China, Fuzhou		MH820992	[45] Li et al.2019
159	Takecallis taiwana			China, Fuzhou		MH820993	[45] Li et al.2019
160	Takecallis taiwana			China, Fuzhou		MH820995	[45] Li et al.2019
161	Takecallis taiwana			China, Fuzhou		MH820996	[45] Li et al.2019
162	Takecallis taiwana			China, Xiamen		MH820997	[45] Li et al.2019
163	Takecallis arundinariae			China,Fuzhou		MH820947	[45] Li et al.2019
164	Takecallis arundinariae			China,Fuzhou		MH820948	[45] Li et al.2019
165	Takecallis arundinariae			China,Fuding		MH820950	[45] Li et al.2019
166	Takecallis arundinariae			China,Fuzhou		MH820951	[45] Li et al.2019
167	Takecallis arundinariae			China,Kunming		MH820952	[45] Li et al.2019
168	Takecallis arundinariae			China,Fuzhou		MH820953	[45] Li et al.2019
169	Takecallis arundinariae			China,Fuzhou		MH820954	[45] Li et al.2019
170	Takecallis arundinariae			China,Fuzhou		MH820955	[45] Li et al.2019
171	Takecallis arundinariae			China,Fuzhou		MH820956	[45] Li et al.2019
172	Takecallis arundinariae			China,Kunming		MH820957	[45] Li et al.2019
173	Takecallis arundinariae					GU135641	direct submission
174	Takecallis arundinariae			China		JX205217	direct submission
175	Takecallis arundinariae			France, Antibes		KF639650	[46] Coeur D' Acier et al. 2014
176	Takecallis arundinariae			Canada		KR034488	[47] Gwiazdowski et al. 2015
177	Takecallis arundinariae			Canada		KR034713	[47] Gwiazdowski et al. 2015
178	Takecallis arundinariae			Canada		KR039454	[47] Gwiazdowski et al. 2015
179	Takecallis arundinariae			Canada		KR043148	[47] Gwiazdowski et al. 2015
180	Takecallis arundinariae			Canada		KR579007	[48] Hebert et al. 2016
181	Takecallis arundinariae			Korea, Chungcheongnam-do		KY307054	[49] Lee et al. 2017
182	Takecallis arundinariae			Korea, Chungcheongnam-do		KY307055	[49] Lee et al. 2017
183	Takecallis arundicolens			USA, California		EU701915	[50] Foottiti et al. 2008
184	Takecallis arundicolens			France, Banyuls-sur-Mer		KF639649	[46] Coeur D' Acier et al. 2014
185	Takecallis arundicolens			Canada		KR575233	[48] Hebert et al. 2016
186	Takecallis arundicolens			Czech Republic, Praha		KY307022	[49] Lee et al. 2017
187	Takecallis arundicolens			Czech Republic, Praha		KY307023	[49] Lee et al. 2017
188	Takecallis arundicolens			Czech Republic, Praha		KY307024	[49] Lee et al. 2017
189	Takecallis arundicolens			Czech Republic, Praha		KY307025	[49] Lee et al. 2017
190	Takecallis arundicolens			Czech Republic, Praha		KY307026	[49] Lee et al. 2017
191	Takecallis arundicolens			Korea, Gangwon-do		KY307027	[49] Lee et al. 2017
192	Takecallis arundicolens			Korea, Jeollabuk-do		KY307028	[49] Lee et al. 2017
193	Takecallis arundicolens			Korea, Jeollabuk-do		KY307029	[49] Lee et al. 2017
194	Takecallis arundicolens			Korea, Jeollabuk-do		KY307030	[49] Lee et al. 2017
195	Takecallis arundicolens			Korea, Jeollabuk-do		KY307031	[49] Lee et al. 2017
196	Takecallis arundicolens			Korea, Jeollabuk-do		KY307032	[49] Lee et al. 2017
197	Takecallis arundicolens			Korea, Chungcheongnam-do		KY307033	[49] Lee et al. 2017
198	Takecallis arundicolens			Korea, Jeju-Island		KY307034	[49] Lee et al. 2017
199	Takecallis arundicolens			Korea, Jeju-Island		KY307035	[49] Lee et al. 2017
200	Takecallis arundicolens			Korea, Jeju-Island		KY307036	[49] Lee et al. 2017
201	Takecallis arundicolens			Korea, Jeju-Island		KY307037	[49] Lee et al. 2017
202	Takecallis arundicolens			Korea, Jeju-Island		KY307038	[49] Lee et al. 2017
203	Takecallis arundicolens			Korea, Jeju-Island		KY307039	[49] Lee et al. 2017
204	Takecallis arundicolens			Korea, Gangwon-do		KY307040	[49] Lee et al. 2017
205	Takecallis arundicolens			Korea, Gyeongsangnam-do		KY307041	[49] Lee et al. 2017
206	Takecallis arundicolens			Korea, Jeju-Island		KY307042	[49] Lee et al. 2017
207	Takecallis arundicolens			Korea, Gyeongsangnam-do		KY307043	[49] Lee et al. 2017
208	Takecallis arundicolens			Korea, Seoul		KY307044	[49] Lee et al. 2017
209	Takecallis arundicolens			Korea, Seoul		KY307045	[49] Lee et al. 2017
210	Takecallis arundicolens			Korea, Seoul		KY307046	[49] Lee et al. 2017
211	Takecallis arundicolens			Korea, Seoul		KY307047	[49] Lee et al. 2017
212	Takecallis arundicolens			Korea, Seoul		KY307048	[49] Lee et al. 2017
213	Takecallis arundicolens			Korea, Seoul		KY307049	[49] Lee et al. 2017
214	Takecallis arundicolens			Korea, Seoul		KY307050	[49] Lee et al. 2017
215	Takecallis arundicolens			Korea, Seoul		KY307051	[49] Lee et al. 2017
216	Takecallis arundicolens			Korea, Jeollanam-do		KY307052	[49] Lee et al. 2017
217	Takecallis arundicolens			Korea, Jeollanam-do		KY307053	[49] Lee et al. 2017
218	Takecallis sasae			Japan, Hokkaido		KY307056	[49] Lee et al. 2017
219	Takecallis sasae			Japan, Hokkaido		KY307057	[49] Lee et al. 2017
220	Takecallis sasae			Japan, Hokkaido		KY307058	[49] Lee et al. 2017
221	Takecallis sasae			Japan, Hokkaido		KY307059	[49] Lee et al. 2017
222	Takecallis sasae			Japan, Hokkaido		KY307060	[49] Lee et al. 2017
223	Takecallis sasae			Japan, Hokkaido		KY307061	[49] Lee et al. 2017
224	Takecallis sasae			Japan, Hokkaido		KY307062	[49] Lee et al. 2017
225	Takecallis sasae			Japan, Hokkaido		KY307063	[49] Lee et al. 2017
226	Calaphis magnoliae					KY306818	[49] Lee et al. 2017
227	Euceraphis lineata					KR033551	[47] Gwiazdowski et al. 2015
	Tracing the invasion of Takecallis nigroantennatus (Hemiptera, Aphididae) on cold-hardy bamboo Fargesia using mitochondrial COI data.
	Karina Wieczorek, Dominik Chłond, Roma Durak, Matt Elliot, Anders Endrestøl, Jos Van der Palen, Beata Borowiak-Sobkowiak, Natalia Sawka-Gądek
	Supplementary Material Table S4: Data for aphid specimens used in this study. For each specimen, the table includes Sample population ID, DNA extraction voucher number (DNA Voucher number), collection data (locality, host plant, date of collection) and GenBank accession numbers for COI genetic marker.
